# Supplementary material for: Taxonomic treatment of three Thai Garcinia species (section Brindonia, Clusiaceae), with six lectotypifications and conservation status assessments
Source: PhytoKeys. 2026 May 19;275:27–46. doi: 10.3897/phytokeys.275.188257 (PMC13213384; doi:10.3897/phytokeys.275.188257)
Supplement: XML Treatment for Garcinia bancana [file phytokeys.275.188257-treatment1.xml]

<!DOCTYPE tp:taxon-treatment
  PUBLIC "-//TaxonX//DTD Taxonomic Treatment Publishing DTD v0 20100105//EN" "tax-treatment-NSO.dtd">
<tp:taxon-treatment xmlns:tp="http://www.plazi.org/taxpub"><tp:treatment-meta><kwd-group><label>Taxon classification</label><kwd>
                <named-content content-type="kingdom">Plantae</named-content>
              </kwd><kwd>
                <named-content content-type="order">Malpighiales</named-content>
              </kwd><kwd>
                <named-content content-type="family">Guttiferae</named-content>
              </kwd></kwd-group><mixed-citation publication-type="journal"><person-group><name><surname>Ngernsaengsaruay</surname><given-names>Chatchai</given-names></name></person-group><article-title>Taxonomic treatment of three Thai <italic><tp:taxon-name><tp:taxon-name-part taxon-name-part-type="genus" reg="Garcinia">Garcinia</tp:taxon-name-part></tp:taxon-name></italic> species (section <italic><tp:taxon-name><tp:taxon-name-part taxon-name-part-type="genus" reg="Garcinia"/><tp:taxon-name-part taxon-name-part-type="section" reg="Brindonia">Brindonia</tp:taxon-name-part></tp:taxon-name></italic>, <tp:taxon-name><tp:taxon-name-part taxon-name-part-type="family" reg="Clusiaceae">Clusiaceae</tp:taxon-name-part></tp:taxon-name>), with six lectotypifications and conservation status assessments</article-title><source>PhytoKeys</source><day>19</day><month>05</month><year>2026</year><volume>275</volume><fpage>27</fpage><lpage>46</lpage><pub-id pub-id-type="doi">10.3897/phytokeys.275.188257</pub-id></mixed-citation></tp:treatment-meta><tp:nomenclature><tp:taxon-name><object-id xmlns:xlink="http://www.w3.org/1999/xlink" content-type="arpha" xlink:type="simple">79D8A411-643E-54E1-BE3D-BC651F5549FE</object-id>
                    		<tp:taxon-name-part taxon-name-part-type="genus" reg="Garcinia">Garcinia</tp:taxon-name-part> <tp:taxon-name-part taxon-name-part-type="species" reg="bancana">bancana</tp:taxon-name-part>
                    	</tp:taxon-name><tp:taxon-authority>Miq., Fl. Ned. Ind., Eerste Bijv. 3: 494. 1861.</tp:taxon-authority><xref ref-type="fig" rid="F1">Figs 1</xref><xref ref-type="fig" rid="F2">, 2A</xref><tp:nomenclature-citation-list><tp:nomenclature-citation><tp:taxon-name><tp:taxon-name-part taxon-name-part-type="genus" reg="Garcinia">Garcinia</tp:taxon-name-part> <tp:taxon-name-part taxon-name-part-type="species" reg="bancana">bancana</tp:taxon-name-part></tp:taxon-name><comment> Miq., Fl. Ned. Ind., Eerste Bijv. 3: 494. 1861 et Ann. Mus. Bot. Lugduno-Batavi 1(7): 208. 1864; T. Anderson in Hook. f., Fl. Brit. India 1(2): 263. 1874; Pierre, Fl. Forest. Cochinch. 1(5): 26, t. 81D. 1883; King, J. Asiat. Soc. Bengal, Pt. 2, Nat. Hist. 59(2): 162. 1890; Vesque, Epharmosis 2: 21, t. 137. 1889 et in A. DC. &amp; C. DC., Monogr. Phan. 8: 458. 1893; Ridl., Fl. Malay Penins. 1: 174. 1922; Corner, Wayside Trees Mal. 1: 314, fig. 103. ed. 2. 1952; Kochummen &amp; Whitmore, Gard. Bull. Singapore 26(2): 272. 1973; Whitmore in Whitmore, Tree Fl. Malaya 2: 206. 1973; S. W. Jones, Morphology and Major Taxonomy of <tp:taxon-name><tp:taxon-name-part taxon-name-part-type="genus" reg="Garcinia">Garcinia</tp:taxon-name-part></tp:taxon-name> (<tp:taxon-name><tp:taxon-name-part taxon-name-part-type="family" reg="Guttiferae">Guttiferae</tp:taxon-name-part></tp:taxon-name>), Ph.D. Thesis (unpublished): 329. 1980; H. Keng, Concise Fl. Singapore: 48. 1990; Phengklai et al., Fl. Peat Swamp Areas of Narathiwat: 50, 197. 1991; I. M. Turner, Gard. Bull. Singapore 47(1): 260. 1995; S. Gardner et al., Forest Trees S. Thailand 1 (A–Es): 349, fig. 536. 2015. Type. Indonesia, Sumatra, Bangka, s.d., <italic>J. E. Teijsmann s.n</italic>. (lectotype: designated here, K! [K000677726] (Fig. <xref ref-type="fig" rid="F2">2A</xref>); isolectotypes: BM digital image! [BM000611762], L digital image! [L2408723], P! [P04663162, P04663163], U digital image! [U1208244]).</comment></tp:nomenclature-citation><tp:nomenclature-citation><tp:taxon-name><tp:taxon-name-part taxon-name-part-type="genus" reg="Garcinia"/> <tp:taxon-name-part taxon-name-part-type="species" reg="oxyedra"/></tp:taxon-name><comment><italic>= <tp:taxon-name><tp:taxon-name-part taxon-name-part-type="genus" reg="Garcinia">Garcinia</tp:taxon-name-part> <tp:taxon-name-part taxon-name-part-type="species" reg="oxyedra">oxyedra</tp:taxon-name-part></tp:taxon-name></italic> Miq., Fl. Ned. Ind., Eerste Bijv. 3: 494. 1861 et Ann. Mus. Bot. Lugduno-Batavi 1(7): 208. 1864. Type. Indonesia, Sumatra, Siboga, s.d., <italic>J. E. Teijsmann HB643</italic> (lectotype: designated here, U digital image! [U0123401]; isolectotype: P! [P04700617]).</comment></tp:nomenclature-citation><tp:nomenclature-citation><tp:taxon-name><tp:taxon-name-part taxon-name-part-type="genus" reg="Garcinia"/> <tp:taxon-name-part taxon-name-part-type="species" reg="lamponga"/></tp:taxon-name><comment><italic>= <tp:taxon-name><tp:taxon-name-part taxon-name-part-type="genus" reg="Garcinia">Garcinia</tp:taxon-name-part> <tp:taxon-name-part taxon-name-part-type="species" reg="lamponga">lamponga</tp:taxon-name-part></tp:taxon-name></italic> Miq., Fl. Ned. Ind., Eerste Bijv. 3: 494. 1861 et Ann. Mus. Bot. Lugduno-Batavi 1(7): 208. 1864. Type. Indonesia, Sumatra, Lampong, Maranga, s.d., <italic>J. E. Teijsmann HB4456</italic> (lectotype: designated here, U digital image! [U0104026]; isolectotype: L digital image! [L2408730]).</comment></tp:nomenclature-citation><tp:nomenclature-citation><tp:taxon-name><tp:taxon-name-part taxon-name-part-type="genus" reg="Garcinia"/> <tp:taxon-name-part taxon-name-part-type="species" reg="leucandra"/></tp:taxon-name><comment><italic>= <tp:taxon-name><tp:taxon-name-part taxon-name-part-type="genus" reg="Garcinia">Garcinia</tp:taxon-name-part> <tp:taxon-name-part taxon-name-part-type="species" reg="leucandra">leucandra</tp:taxon-name-part></tp:taxon-name></italic> Pierre, Fl. Forest. Cochinch. 1(5): 27, t. 88A, B. 1883; Vesque, Epharmosis 2: 21, t. 138. 1889. Type. Indonesia, Sumatra, Nov 1881, Treub (<italic>Herb. L. Pierre 4166</italic>) (lectotype: designated here, P! [P04700362]; isolectotype: P! [P04700360]).</comment></tp:nomenclature-citation></tp:nomenclature-citation-list></tp:nomenclature><tp:treatment-sec sec-type="Description"><title>Description.</title><p><bold><italic>Habit</italic></bold> evergreen trees, dioecious, 7–20(–25) m tall, 25–135 cm GBH; exudate yellow and sticky; branches decussate, horizontal or nearly horizontal; young branchlets green, 4-angular, glabrous. <bold><italic>Bark</italic></bold> dark brown or dark grayish brown, smooth or scaly; inner bark pinkish, brownish red, or red. <bold><italic>Terminal bud</italic></bold> concealed between the bases of the uppermost pair of petioles. <bold><italic>Leaves</italic></bold> decussate; lamina elliptic, obovate, or oblanceolate-obovate, 10–23 × 4–11.5 cm, apex acute, rounded, retuse, or emarginate, base cuneate, margin entire or repand, subcoriaceous, glossy dark green above, paler below, glabrous on both surfaces, midrib slightly raised (proximal part) and flattened (distal part) above, raised below, secondary veins 16–20 on each side, 4–6.5 mm apart from each other, departing from the midrib at an angle of 35°–45°, curving towards the margin and connected in distinct loops and united into an intramarginal vein, flattened above, slightly raised below, with intersecondary veins, veinlets reticulate, visible above, faint below, interrupted long wavy glandular lines (which are exudate containing canals), of differing lengths, running across the secondary veins to the apex, visible below; petiole green, 1–3.2 cm long, 2–7 mm diam., grooved above, slightly transversely rugose, glabrous, with a basal appendage clasping the branchlet; fresh leaves brittle when crushed. <bold><italic>Inflorescences</italic></bold> axillary, borne on short, leafless lateral branchlets, in fascicles of 2–12-flowered cymes (staminate inflorescence usually bearing more flowers than pistillate ones), or sometimes a solitary flower (in pistillates). <bold><italic>Flowers</italic></bold> unisexual, 4-merous; pedicel pale green to greenish yellow or yellow, glabrous; bracteoles broadly triangular, 1.5–3 mm long; sepals and petals decussate, concave, slightly thick and fleshy, glabrous; sepals pale yellow to yellow; petals pale yellow to yellow or creamy white. <bold><italic>Flower buds</italic></bold> pale green, becoming greenish yellow to yellow before anthesis, subglobose or globose, 2–5 mm diam. <bold><italic>Staminate flowers</italic></bold> 4–7 mm diam., usually smaller than pistillate ones; pedicel 4–8 mm long, 0.8–1.5 mm diam.; sepals 4, broadly elliptic, elliptic, suborbicular, or orbicular, 3–5 × 2–4 mm, the outer pair slightly larger than the inner pair, apex rounded; petals 4, broadly elliptic or elliptic, 3–5 × 2–3.5 mm, subequal, apex rounded; stamens numerous, united into a single central 4-sided bundle; filaments very short; anthers small, 4-thecous, longitudinally dehiscent; pistillode absent. <bold><italic>Pistillate flowers</italic></bold> 0.7–1 cm diam.; pedicel 3.5–6 mm long, 2–3 mm diam., usually shorter and thicker than staminate ones; sepals and petals same as in staminate flowers; staminodes 6–10, free or united into two or three bundles, surrounding the ovary; pistil fungiform; ovary pale green, subglobose or globose; stigma pale yellow, convex, unlobed, rough. <bold><italic>Fruits</italic></bold> berries, green turning yellow to orangish yellow when ripe, smooth and glabrous, cut fruits with a sticky yellow exudate, globose or subglobose, 3–5 × 2.8–5.5 cm, unlobed, apex concave or not, base concave, pericarp fleshy, 5–8 mm thick, drying dark brownish black, irregularly shrunken, coarsely wrinkled; persistent stigma sunken or not, 2.5–4.5 mm diam., unlobed, rough; persistent sepals slightly larger than in flowering material; fruiting stalk short and thick, 2–5 mm long, 2.5–4 mm diam. <bold><italic>Seeds</italic></bold> 8–12, sometimes aborted (1–3), semi-ellipsoid, 1–2 × 0.6–1 cm, rounded at both ends, with a yellow to orangish yellow fleshy pulp.</p><fig id="F1" position="float" orientation="portrait"><object-id xmlns:xlink="http://www.w3.org/1999/xlink" content-type="doi" xlink:type="simple">10.3897/phytokeys.275.188257.figure1</object-id><object-id xmlns:xlink="http://www.w3.org/1999/xlink" content-type="arpha" xlink:type="simple">3ACD65AF-8468-535F-911F-9A8613FCDF04</object-id><label>Figure 1.</label><caption><p><italic><tp:taxon-name><tp:taxon-name-part taxon-name-part-type="genus" reg="Garcinia">Garcinia</tp:taxon-name-part> <tp:taxon-name-part taxon-name-part-type="species" reg="bancana">bancana</tp:taxon-name-part></tp:taxon-name></italic>. <bold>A</bold>. Branchlets with leaves and inflorescences bearing staminate flower buds; <bold>B</bold>. Part of the abaxial surface of the leaf; <bold>C, F</bold>. Branchlets with inflorescences bearing open pistillate flowers and flower buds; <bold>D</bold>. Pistillate flowers; <bold>E</bold>. Staminate flowers; <bold>G</bold>. Inflorescence with open staminate flowers and flower buds; <bold>H</bold>. Branchlets with leaves and fruit; <bold>I</bold>. Branchlets with fruit; <bold>J</bold>. Transverse section of fruit showing seeds. Photo: drawn by Wanwisa Bhuchaisri.</p></caption><graphic xmlns:xlink="http://www.w3.org/1999/xlink" xlink:href="phytokeys-275-027_article-188257__-g001.jpg" id="oo_1650634.jpg" position="float" orientation="portrait" xlink:type="simple"><uri content-type="original_file" xlink:type="simple">https://binary.pensoft.net/fig/1650634</uri></graphic></fig><fig id="F2" position="float" orientation="portrait"><object-id xmlns:xlink="http://www.w3.org/1999/xlink" content-type="doi" xlink:type="simple">10.3897/phytokeys.275.188257.figure2</object-id><object-id xmlns:xlink="http://www.w3.org/1999/xlink" content-type="arpha" xlink:type="simple">2AE9034C-A5E0-5422-9EE7-4A182FDBA7DB</object-id><label>Figure 2.</label><caption><p><bold>A</bold>. Lectotype of <italic><tp:taxon-name><tp:taxon-name-part taxon-name-part-type="genus" reg="Garcinia">Garcinia</tp:taxon-name-part> <tp:taxon-name-part taxon-name-part-type="species" reg="bancana">bancana</tp:taxon-name-part></tp:taxon-name></italic>, <italic>J. E. Teijsmann s.n</italic>. (K [K000677726]) from Bangka, Sumatra, Indonesia, designated here; <bold>B</bold>. Lectotype of <italic><tp:taxon-name><tp:taxon-name-part taxon-name-part-type="genus" reg="Garcinia">Garcinia</tp:taxon-name-part> <tp:taxon-name-part taxon-name-part-type="species" reg="costata">costata</tp:taxon-name-part></tp:taxon-name></italic>, <italic>G. King’s Collector 5375</italic> (K [K000380478]) from Maxwell’s Hill, Larut, Perak, Peninsular Malaysia, designated by <xref ref-type="bibr" rid="B21">Nazre et al. (2018)</xref>. Photos: © Board of Trustees of the Royal Botanic Gardens, Kew.</p></caption><graphic xmlns:xlink="http://www.w3.org/1999/xlink" xlink:href="phytokeys-275-027_article-188257__-g002.jpg" id="oo_1650635.jpg" position="float" orientation="portrait" xlink:type="simple"><uri content-type="original_file" xlink:type="simple">https://binary.pensoft.net/fig/1650635</uri></graphic></fig></tp:treatment-sec><tp:treatment-sec sec-type="Distribution"><title>Distribution.</title><p>Peninsular Thailand, Peninsular Malaysia (Kedah, Perak, Pahang, Terengganu, Negeri Sembilan, Malacca, and Johor), Singapore, Indonesia (Sumatra), and Borneo (Sabah, Sarawak, Brunei, East Kalimantan, West Kalimantan, and Central Kalimantan) (Fig. <xref ref-type="fig" rid="F3">3A</xref>).</p><fig id="F3" position="float" orientation="portrait"><object-id xmlns:xlink="http://www.w3.org/1999/xlink" content-type="doi" xlink:type="simple">10.3897/phytokeys.275.188257.figure3</object-id><object-id xmlns:xlink="http://www.w3.org/1999/xlink" content-type="arpha" xlink:type="simple">026C77F1-7BE8-559A-88C5-8472D1636119</object-id><label>Figure 3.</label><caption><p>Distribution of three Thai <italic><tp:taxon-name><tp:taxon-name-part taxon-name-part-type="genus" reg="Garcinia">Garcinia</tp:taxon-name-part></tp:taxon-name></italic> species. <bold>A</bold>. <italic><tp:taxon-name><tp:taxon-name-part taxon-name-part-type="genus" reg="Garcinia">Garcinia</tp:taxon-name-part> <tp:taxon-name-part taxon-name-part-type="species" reg="bancana">bancana</tp:taxon-name-part></tp:taxon-name></italic> is distributed from Peninsular Thailand south to Peninsular Malaysia and Borneo; <bold>B</bold>. <italic><tp:taxon-name><tp:taxon-name-part taxon-name-part-type="genus" reg="Garcinia">Garcinia</tp:taxon-name-part> <tp:taxon-name-part taxon-name-part-type="species" reg="costata">costata</tp:taxon-name-part></tp:taxon-name></italic> is distributed from Peninsular Thailand to Peninsular Malaysia; <bold>C</bold>. <italic><tp:taxon-name><tp:taxon-name-part taxon-name-part-type="genus" reg="Garcinia">Garcinia</tp:taxon-name-part> <tp:taxon-name-part taxon-name-part-type="species" reg="parvifolia">parvifolia</tp:taxon-name-part></tp:taxon-name></italic> is distributed from Peninsular Thailand southwards through Peninsular Malaysia to Borneo and New Guinea. Maps: Pichet Chanton and Chatchai Ngernsaengsaruay.</p></caption><graphic xmlns:xlink="http://www.w3.org/1999/xlink" xlink:href="phytokeys-275-027_article-188257__-g003.jpg" id="oo_1650636.jpg" position="float" orientation="portrait" xlink:type="simple"><uri content-type="original_file" xlink:type="simple">https://binary.pensoft.net/fig/1650636</uri></graphic></fig></tp:treatment-sec><tp:treatment-sec sec-type="Distribution in Thailand"><title>Distribution in Thailand.</title><p><bold>Peninsular</bold>: Surat Thani, Krabi, Satun, Songkhla, Yala, Narathiwat (Fig. <xref ref-type="fig" rid="F3">3A</xref>).</p></tp:treatment-sec><tp:treatment-sec sec-type="Habitat and ecology"><title>Habitat and ecology.</title><p>The species occurs in tropical lowland evergreen rainforests, often along streams and in peat swamp forests, at elevations from near sea level to 300 m a.s.l.</p></tp:treatment-sec><tp:treatment-sec sec-type="Phenology"><title>Phenology.</title><p>Flowering from February to June; fruiting from March to December.</p></tp:treatment-sec><tp:treatment-sec sec-type="Conservation status"><title>Conservation status.</title><p><italic><tp:taxon-name><tp:taxon-name-part taxon-name-part-type="genus" reg="Garcinia">Garcinia</tp:taxon-name-part> <tp:taxon-name-part taxon-name-part-type="species" reg="bancana">bancana</tp:taxon-name-part></tp:taxon-name></italic> has a wide geographic distribution extending from Peninsular Thailand to Borneo and is known from many localities. The species has a large Extent of Occurrence (<abbrev xmlns:xlink="http://www.w3.org/1999/xlink" xlink:title="Extent of Occurrence" xlink:type="simple">EOO</abbrev>) of 4,404,899.27 km<sup>2</sup> and an Area of Occupancy (<abbrev xmlns:xlink="http://www.w3.org/1999/xlink" xlink:title="Area of Occupancy" xlink:type="simple">AOO</abbrev>) of 360 km<sup>2</sup>. In Thailand, it is restricted to the Peninsular region, with an <abbrev xmlns:xlink="http://www.w3.org/1999/xlink" xlink:title="Extent of Occurrence" xlink:type="simple">EOO</abbrev> of 30,345.71 km<sup>2</sup> and an <abbrev xmlns:xlink="http://www.w3.org/1999/xlink" xlink:title="Area of Occupancy" xlink:type="simple">AOO</abbrev> of 44 km<sup>2</sup>. Given its broad distribution, occurrence in many localities, and the absence of evidence of significant threats to the species or its habitats, <italic><tp:taxon-name><tp:taxon-name-part taxon-name-part-type="genus" reg="Garcinia">G.</tp:taxon-name-part> <tp:taxon-name-part taxon-name-part-type="species" reg="bancana">bancana</tp:taxon-name-part></tp:taxon-name></italic> is here assessed as Least Concern (<abbrev xmlns:xlink="http://www.w3.org/1999/xlink" xlink:title="Least Concern" xlink:type="simple">LC</abbrev>), following <xref ref-type="bibr" rid="B36">Oldfield (2021)</xref>.</p></tp:treatment-sec><tp:treatment-sec sec-type="Etymology"><title>Etymology.</title><p>The specific epithet <italic>bancana</italic> refers to Bangka, the type locality of the species (Miquel 1861), an island east of Sumatra, Indonesia, also spelled Banka or Banca.</p></tp:treatment-sec><tp:treatment-sec sec-type="Vernacular names"><title>Vernacular names.</title><p>Ka-ni-hu-tae (กานิฮูแต) (Malay-Narathiwat, reported by <xref ref-type="bibr" rid="B39">Pooma and Suddee 2014</xref>), Ka-ni-hu-ton (กานีฮูตัน) (Malay-Narathiwat, from the specimen <italic>C. Niyomdham 576</italic>); Cha muang ka (ชะมวงกา) (from the specimen <italic>A. Premrasmi 15</italic>), <bold>Cha muang pa</bold> (ชะมวงป่า) (Narathiwat, reported by <xref ref-type="bibr" rid="B39">Pooma and Suddee 2014</xref>); Som muang chang (ส้มมวงช้าง) (Satun, Yala, from the specimens <italic>A. F. G. Kerr 14430</italic> and <italic>Unknown 2</italic> (BKF [50346]); Banca mangosteen, Chepurah, Chempurah (<xref ref-type="bibr" rid="B7">Corner 1952</xref>); Manggis hutan (<xref ref-type="bibr" rid="B36">Oldfield 2021</xref>).</p></tp:treatment-sec><tp:treatment-sec sec-type="Uses"><title>Uses.</title><p>The fruits are edible and sour. In Peninsular Thailand, the wood is locally used for indoor construction (<xref ref-type="bibr" rid="B37">Phengklai et al. 1991</xref>; <xref ref-type="bibr" rid="B35">Niyomdham 1997</xref>). In southern Sumatra, the fruits are eaten, and in Sumatra, the timber appears to be valuable and much sought after (<xref ref-type="bibr" rid="B5">Burkill et al. 1966</xref>).</p></tp:treatment-sec><tp:treatment-sec sec-type="Lectotypifications"><title>Lectotypifications.</title><p><italic><tp:taxon-name><tp:taxon-name-part taxon-name-part-type="genus" reg="Garcinia">Garcinia</tp:taxon-name-part> <tp:taxon-name-part taxon-name-part-type="species" reg="bancana">bancana</tp:taxon-name-part></tp:taxon-name></italic> was described by Miquel (1861), who cited collections by <italic>Teysmann</italic> (T.) from “Bangka” but did not indicate the herbaria in which the specimens were deposited. Miquel (1811–1871) served as professor of botany and director of the Amsterdam Botanical Garden (1846–1859), the Utrecht Botanical Garden (1859–1871), and, from 1862, the Leiden Rijksherbarium. His private herbarium, which included numerous type specimens, later formed the basis of the general herbarium at U. Additional material described by Miquel, often based on loaned specimens, is housed at L, G, P, and K. Specimens labeled “Ex Herbario Miquel” were generally collected by other botanists (<xref ref-type="bibr" rid="B44">Stafleu and Cowan 1981</xref>). Nine sheets of <italic>Teijsmann s.n</italic>. from “Bangka” were located at BM [BM000611762], K [K000677725, K000677726], L [L2408722, L2408723], MEL [MEL2436029, MEL2436030], P [P04663162, P04663163], and U [U0105734, U1208244]. In accordance with Art. 9.6 of the ICN (<xref ref-type="bibr" rid="B48">Turland et al. 2018</xref>), these specimens constitute syntypes. Among them, the specimen at K [K000677726] is the most complete and clearly exhibits the diagnostic characters of the species. It is therefore designated here as the lectotype, in accordance with Arts. 9.3 and 9.12 of the ICN (<xref ref-type="bibr" rid="B48">Turland et al. 2018</xref>).</p><p><italic><tp:taxon-name><tp:taxon-name-part taxon-name-part-type="genus" reg="Garcinia">Garcinia</tp:taxon-name-part> <tp:taxon-name-part taxon-name-part-type="species" reg="oxyedra">oxyedra</tp:taxon-name-part></tp:taxon-name></italic> was described by Miquel (1861), who cited two gatherings: <italic>T.</italic> (<italic>Teysmann</italic>) from “littore prope Siboga” and <italic>D.</italic> (<italic>Diepenhorst</italic>) from “Priaman,” but did not indicate the herbaria in which the specimens were deposited. Specimens of <italic>Teijsmann HB643</italic> (labeled “<italic>Teysmann 643</italic>” or “<italic>643HB</italic>”) collected from Siboga (also spelled Sibolga) at P [P04700617] and U [U0123401], and Diepenhorst HB640 (labeled “<italic>Scheffer 640HB</italic>”) collected from Priaman (also spelled Pariaman) was located at P [P04700618]. In accordance with Art. 9.6 of the ICN (<xref ref-type="bibr" rid="B48">Turland et al. 2018</xref>), these specimens constitute syntypes. Among them, the specimen <italic>Teijsmann HB643</italic> at U [U0123401], housed in Miquel’s private herbarium, is designated here as the lectotype, in accordance with Arts. 9.3 and 9.12 of the ICN (<xref ref-type="bibr" rid="B48">Turland et al. 2018</xref>).</p><p><italic><tp:taxon-name><tp:taxon-name-part taxon-name-part-type="genus" reg="Garcinia">Garcinia</tp:taxon-name-part> <tp:taxon-name-part taxon-name-part-type="species" reg="lamponga">lamponga</tp:taxon-name-part></tp:taxon-name></italic> was described by Miquel (1861), who cited collections by <italic>Teysmann</italic> (<italic>T.</italic>) from “Lampong, prope Maranga” but did not indicate the herbaria in which the specimens were deposited. Two sheets of <italic>Teijsmann HB4456</italic> (labeled “<italic>4456HB</italic>” or “<italic>HB4456</italic>”), collected from Maranga, Lampong (now Lampung Province), were located at L [L2408730] and U [U0104026], and one sheet of <italic>Teijsmann HB4385</italic> (labeled “<italic>4385HB</italic>”), collected from the same locality, at U [U0002398]. In accordance with Art. 9.6 of the ICN (<xref ref-type="bibr" rid="B48">Turland et al. 2018</xref>), these specimens constitute syntypes. Among them, the specimen at U [U0104026], which is complete and well preserved, is designated here as the lectotype, in accordance with Arts. 9.3 and 9.12 of the ICN (<xref ref-type="bibr" rid="B48">Turland et al. 2018</xref>).</p><p><italic><tp:taxon-name><tp:taxon-name-part taxon-name-part-type="genus" reg="Garcinia">Garcinia</tp:taxon-name-part> <tp:taxon-name-part taxon-name-part-type="species" reg="leucandra">leucandra</tp:taxon-name-part></tp:taxon-name></italic> was described by <xref ref-type="bibr" rid="B38">Pierre (1883)</xref> based on <italic>Herb. L. Pierre no. 4166</italic> from Sumatra. Two sheets of this original material, labeled “<italic>Treub</italic> (<italic>Herb. L. Pierre no. 4166</italic>),” were located at P [P04700360, P04700362], collected from the same locality. In accordance with Art. 9.6 of the ICN (<xref ref-type="bibr" rid="B48">Turland et al. 2018</xref>), these sheets constitute syntypes. Among them, the better-preserved specimen at P [P04700362] is designated here as the lectotype, in accordance with Arts. 9.3 and 9.12 of the ICN (<xref ref-type="bibr" rid="B48">Turland et al. 2018</xref>).</p></tp:treatment-sec><tp:treatment-sec sec-type="Notes"><title>Notes.</title><p>Examination of the type specimens of <italic><tp:taxon-name><tp:taxon-name-part taxon-name-part-type="genus" reg="Garcinia">G.</tp:taxon-name-part> <tp:taxon-name-part taxon-name-part-type="species" reg="bancana">bancana</tp:taxon-name-part></tp:taxon-name></italic>, <italic><tp:taxon-name><tp:taxon-name-part taxon-name-part-type="genus" reg="Garcinia">G.</tp:taxon-name-part> <tp:taxon-name-part taxon-name-part-type="species" reg="oxyedra">oxyedra</tp:taxon-name-part></tp:taxon-name></italic>, <italic><tp:taxon-name><tp:taxon-name-part taxon-name-part-type="genus" reg="Garcinia">G.</tp:taxon-name-part> <tp:taxon-name-part taxon-name-part-type="species" reg="lamponga">lamponga</tp:taxon-name-part></tp:taxon-name></italic>, and <italic><tp:taxon-name><tp:taxon-name-part taxon-name-part-type="genus" reg="Garcinia">G.</tp:taxon-name-part> <tp:taxon-name-part taxon-name-part-type="species" reg="leucandra">leucandra</tp:taxon-name-part></tp:taxon-name></italic> indicates that they represent the same species, in agreement with <xref ref-type="bibr" rid="B50">Vesque (1893)</xref>. These four names are lectotypified here.</p><p><xref ref-type="bibr" rid="B40">POWO (2026)</xref> lists <italic><tp:taxon-name><tp:taxon-name-part taxon-name-part-type="genus" reg="Garcinia">G.</tp:taxon-name-part> <tp:taxon-name-part taxon-name-part-type="species" reg="oxyphylla">oxyphylla</tp:taxon-name-part></tp:taxon-name></italic> Miq., <italic><tp:taxon-name><tp:taxon-name-part taxon-name-part-type="genus" reg="Garcinia">G.</tp:taxon-name-part> <tp:taxon-name-part taxon-name-part-type="species" reg="cymulosa">cymulosa</tp:taxon-name-part></tp:taxon-name></italic> Miq., and <italic><tp:taxon-name><tp:taxon-name-part taxon-name-part-type="genus" reg="Garcinia">G.</tp:taxon-name-part> <tp:taxon-name-part taxon-name-part-type="species" reg="hookeri">hookeri</tp:taxon-name-part></tp:taxon-name></italic> Pierre as synonyms of <italic><tp:taxon-name><tp:taxon-name-part taxon-name-part-type="genus" reg="Garcinia">G.</tp:taxon-name-part> <tp:taxon-name-part taxon-name-part-type="species" reg="bancana">bancana</tp:taxon-name-part></tp:taxon-name></italic>. Examination of the type specimens of <italic><tp:taxon-name><tp:taxon-name-part taxon-name-part-type="genus" reg="Garcinia">G.</tp:taxon-name-part> <tp:taxon-name-part taxon-name-part-type="species" reg="oxyphylla">oxyphylla</tp:taxon-name-part></tp:taxon-name></italic> and <italic><tp:taxon-name><tp:taxon-name-part taxon-name-part-type="genus" reg="Garcinia">G.</tp:taxon-name-part> <tp:taxon-name-part taxon-name-part-type="species" reg="cymulosa">cymulosa</tp:taxon-name-part></tp:taxon-name></italic> indicates that they are distinct from <italic><tp:taxon-name><tp:taxon-name-part taxon-name-part-type="genus" reg="Garcinia">G.</tp:taxon-name-part> <tp:taxon-name-part taxon-name-part-type="species" reg="bancana">bancana</tp:taxon-name-part></tp:taxon-name></italic>. The type of <italic><tp:taxon-name><tp:taxon-name-part taxon-name-part-type="genus" reg="Garcinia">G.</tp:taxon-name-part> <tp:taxon-name-part taxon-name-part-type="species" reg="hookeri">hookeri</tp:taxon-name-part></tp:taxon-name></italic> has not been examined.</p><p>In Peninsular Malaysia, this species occasionally reaches up to 33 m in height (<xref ref-type="bibr" rid="B52">Whitmore 1973</xref>).</p><p><xref ref-type="bibr" rid="B52">Whitmore (1973)</xref> reduced <italic><tp:taxon-name><tp:taxon-name-part taxon-name-part-type="genus" reg="Garcinia">Garcinia</tp:taxon-name-part> <tp:taxon-name-part taxon-name-part-type="species" reg="curtisii">curtisii</tp:taxon-name-part></tp:taxon-name></italic> Ridl. to a variety under <italic><tp:taxon-name><tp:taxon-name-part taxon-name-part-type="genus" reg="Garcinia">G.</tp:taxon-name-part> <tp:taxon-name-part taxon-name-part-type="species" reg="bancana">bancana</tp:taxon-name-part></tp:taxon-name></italic> as <italic><tp:taxon-name><tp:taxon-name-part taxon-name-part-type="genus" reg="Garcinia">G.</tp:taxon-name-part> <tp:taxon-name-part taxon-name-part-type="species" reg="bancana">bancana</tp:taxon-name-part></tp:taxon-name></italic> var. <tp:taxon-name><tp:taxon-name-part taxon-name-part-type="genus" reg="Garcinia"/><tp:taxon-name-part taxon-name-part-type="species" reg="bancana"/><tp:taxon-name-part taxon-name-part-type="variety" reg="curtisii">curtisii</tp:taxon-name-part></tp:taxon-name> (Ridl.) Whitmore, based on the earlier treatment by <xref ref-type="bibr" rid="B43">Ridley (1922)</xref>. However, based on previous studies (<xref ref-type="bibr" rid="B43">Ridley 1922</xref>; <xref ref-type="bibr" rid="B52">Whitmore 1973</xref>) and examination of herbarium specimens by <xref ref-type="bibr" rid="B24">Ngernsaengsaruay and Chanton (2026)</xref>, <italic><tp:taxon-name><tp:taxon-name-part taxon-name-part-type="genus" reg="Garcinia">G.</tp:taxon-name-part> <tp:taxon-name-part taxon-name-part-type="species" reg="bancana">bancana</tp:taxon-name-part></tp:taxon-name></italic> var. <tp:taxon-name><tp:taxon-name-part taxon-name-part-type="genus" reg="Garcinia"/><tp:taxon-name-part taxon-name-part-type="species" reg="bancana"/><tp:taxon-name-part taxon-name-part-type="variety" reg="curtisii">curtisii</tp:taxon-name-part></tp:taxon-name> cannot be morphologically distinguished from <italic><tp:taxon-name><tp:taxon-name-part taxon-name-part-type="genus" reg="Garcinia">G.</tp:taxon-name-part> <tp:taxon-name-part taxon-name-part-type="species" reg="oliveri">oliveri</tp:taxon-name-part></tp:taxon-name></italic> Pierre. It is therefore treated as a synonym of <italic><tp:taxon-name><tp:taxon-name-part taxon-name-part-type="genus" reg="Garcinia">G.</tp:taxon-name-part> <tp:taxon-name-part taxon-name-part-type="species" reg="oliveri">oliveri</tp:taxon-name-part></tp:taxon-name></italic>.</p><p><italic><tp:taxon-name><tp:taxon-name-part taxon-name-part-type="genus" reg="Garcinia">Garcinia</tp:taxon-name-part> <tp:taxon-name-part taxon-name-part-type="species" reg="bancana">bancana</tp:taxon-name-part></tp:taxon-name></italic> is distinguished by its leaves elliptic, obovate, or oblanceolate-obovate, 10–23 × 4–11.5 cm, with apex acute, rounded, retuse, or emarginate; stigma, including persistent stigma, unlobed and rough; and fruits globose or subglobose, 3–5 × 2.8–5.5 cm, unlobed, with apex concave or not, and base concave. In contrast, <italic><tp:taxon-name><tp:taxon-name-part taxon-name-part-type="genus" reg="Garcinia">G.</tp:taxon-name-part> <tp:taxon-name-part taxon-name-part-type="species" reg="oliveri">oliveri</tp:taxon-name-part></tp:taxon-name></italic> has leaves elliptic or oblong-elliptic, 12–25 × (4–)5.5–9 cm, with apex acute or acuminate; stigma, including persistent stigma, radiate, shallowly 6–10-lobed, and papillate; and fruits variable in shape (subglobose, globose, broadly ellipsoid, or sometimes broadly obovoid), 3.5–5 × 3–4.5 cm, sometimes oblique or asymmetrical, unlobed or weakly 6–10-lobed, with a short, thick beak at the apex and base not concave.</p></tp:treatment-sec><tp:treatment-sec sec-type="Additional specimens examined"><title>Additional specimens examined.</title><p><bold>Thailand</bold> • <bold>Peninsular</bold>: Surat Thani [peat swamp forest, Surat Thani Rajabhat University, <italic>Mr Aroon Sinbumroong</italic> personal observation]; • Krabi [Khao Pra-Bang Khram Wildlife Sanctuary, Khlong Thom District, ♂ fl. 4 Apr 1988 (as <italic><tp:taxon-name><tp:taxon-name-part taxon-name-part-type="genus" reg="Garcinia">Garcinia</tp:taxon-name-part> <tp:taxon-name-part taxon-name-part-type="species" reg="forbesii">forbesii</tp:taxon-name-part></tp:taxon-name></italic>), <italic>C. Niyomdham &amp; W. Ueachirakan 1758</italic> (AAU, BKF, C, K, P [P04701648])]; • Satun [Khlong Ton, 10 Mar 1928 (as <italic><tp:taxon-name><tp:taxon-name-part taxon-name-part-type="genus" reg="Garcinia">G.</tp:taxon-name-part> <tp:taxon-name-part taxon-name-part-type="uncertainty-rank">cf.</tp:taxon-name-part> <tp:taxon-name-part taxon-name-part-type="species" reg="benthamii">benthamii</tp:taxon-name-part></tp:taxon-name></italic>), <italic>A. F. G. Kerr 14430</italic> (L [L2408706]); • Adang Island, Tarutao National Park, fl., 20 Feb 1981, <italic>G. Congdon 1206</italic> (PSU); • Thale Ban National Park, Khuan Don District, fl., 18 Mar 2004 (as <italic><tp:taxon-name><tp:taxon-name-part taxon-name-part-type="genus" reg="Garcinia">Garcinia</tp:taxon-name-part></tp:taxon-name></italic> sp.), <italic>S. Gardner ST0244</italic> (BKF, K)]; • Songkhla [Ton Nga Chang Wildlife Sanctuary, Hat Yai District, fr., 27 Dec 1984, <italic>J. F. Maxwell 84-566</italic> (AAU, BKF, P [P05062477, P04899141], PSU); • ibid., fl., 23 Mar 2004 (as <italic><tp:taxon-name><tp:taxon-name-part taxon-name-part-type="genus" reg="Garcinia">Garcinia</tp:taxon-name-part></tp:taxon-name></italic> sp.), <italic>S. Gardner &amp; P. Sidisunthorn ST0293</italic> (K); • ibid., fl. &amp; fr., 24 Mar 2004 (as <italic><tp:taxon-name><tp:taxon-name-part taxon-name-part-type="genus" reg="Garcinia">Garcinia</tp:taxon-name-part></tp:taxon-name></italic> sp.), <italic>S. Gardner &amp; P. Sidisunthorn ST0300</italic> (BKF, K); • ibid., fl., 15 May 2004, <italic>S. Gardner &amp; P. Sidisunthorn ST0300</italic>a (BKF); • ibid., fl., 12 May 2004 (as <italic><tp:taxon-name><tp:taxon-name-part taxon-name-part-type="genus" reg="Garcinia">Garcinia</tp:taxon-name-part></tp:taxon-name></italic> sp.), <italic>P. Sidisunthorn ST0499</italic> (BKF, K); • ibid., fr., 21 Mar 1993 (as <italic><tp:taxon-name><tp:taxon-name-part taxon-name-part-type="genus" reg="Diospyros">Diospyros</tp:taxon-name-part></tp:taxon-name></italic> sp.), <italic>P. Chantaranothai et al. 1279</italic> (K)]; • Yala [Than To Forest, fl., 20 Feb 1969 (as <italic><tp:taxon-name><tp:taxon-name-part taxon-name-part-type="genus" reg="Garcinia">Garcinia</tp:taxon-name-part></tp:taxon-name></italic> sp.), <italic>Unknown 2</italic> (BKF [50346])]; • Narathiwat [Phru Khok Ku (originally “Phlu Kok Ku” on the label), Ban Bang Toei, Tak Bai District, fr. 2 Jul 1983 (as <italic><tp:taxon-name><tp:taxon-name-part taxon-name-part-type="genus" reg="Garcinia">G.</tp:taxon-name-part> <tp:taxon-name-part taxon-name-part-type="species" reg="cowa">cowa</tp:taxon-name-part></tp:taxon-name></italic>), <italic>C. Niyomdham 576</italic> (BKF, C); • Phru Khok Ku (originally “Plu Kok Kuu” on the label), Tak Bai District, fl., 18 Apr 1986 (as <italic><tp:taxon-name><tp:taxon-name-part taxon-name-part-type="genus" reg="Garcinia">G.</tp:taxon-name-part> <tp:taxon-name-part taxon-name-part-type="species" reg="cowa">cowa</tp:taxon-name-part></tp:taxon-name></italic>), <italic>C. Niyomdham et al. 1199</italic> (AAU, BKF, C, K, P [P04701431]); • Su-ngai Padi District, fr., 17 Jul 1984 (as <italic><tp:taxon-name><tp:taxon-name-part taxon-name-part-type="genus" reg="Garcinia">G.</tp:taxon-name-part> <tp:taxon-name-part taxon-name-part-type="species" reg="cowa">cowa</tp:taxon-name-part></tp:taxon-name></italic>), <italic>A. Premrasmi 15</italic> (AAU, BKF, C); • Pong Pong Waterfall, fl. buds, 19 Jun 1992 (unidentified), <italic>K. Larsen et al. 43020</italic> (AAU); • Sirindhorn Peat Swamp Forest Reserch Center (“To Daeng” on the label), Su-ngai Kolok District, sterile, 7 Aug 1993, <italic>T. Santisuk et al. s.n</italic>. (BKF [97142]); • Hala-Bala Wildlife Sanctuary, Waeng District, fr., 22 Mar 2000 (as <italic><tp:taxon-name><tp:taxon-name-part taxon-name-part-type="genus" reg="Garcinia">G.</tp:taxon-name-part> <tp:taxon-name-part taxon-name-part-type="species" reg="forbesii">forbesii</tp:taxon-name-part></tp:taxon-name></italic>), <italic>C. Niyomdham et al. 6120</italic> (AAU, BKF, C); • ibid., fr., 22 Dec 2003 (as <italic><tp:taxon-name><tp:taxon-name-part taxon-name-part-type="genus" reg="Garcinia">G.</tp:taxon-name-part> <tp:taxon-name-part taxon-name-part-type="species" reg="atroviridis">atroviridis</tp:taxon-name-part></tp:taxon-name></italic>), <italic>M. Promchua 67</italic> (CMUB); • ibid., young fr., 26 Aug 2006, <italic>M. Poopath et al. 264</italic> (E [E00375483])]; • Province and locality unspecified [s.d., (as <italic><tp:taxon-name><tp:taxon-name-part taxon-name-part-type="genus" reg="Garcinia">Garcinia</tp:taxon-name-part></tp:taxon-name></italic> sp.), <italic>Winit 81</italic> (BKF [8452])].</p></tp:treatment-sec><ref-list><ref id="B21"><mixed-citation xmlns:xlink="http://www.w3.org/1999/xlink" xlink:type="simple">Nazre M, Newman MF, Pennington RT, Middleton DJ (2018) Taxonomic revision of <italic><tp:taxon-name><tp:taxon-name-part taxon-name-part-type="genus">Garcinia</tp:taxon-name-part></tp:taxon-name></italic> section <italic><tp:taxon-name><tp:taxon-name-part taxon-name-part-type="genus"/><tp:taxon-name-part taxon-name-part-type="section">Garcinia</tp:taxon-name-part></tp:taxon-name></italic> (<tp:taxon-name><tp:taxon-name-part taxon-name-part-type="family">Clusiaceae</tp:taxon-name-part></tp:taxon-name>). Phytotaxa 373(1): 1–52. <ext-link xlink:href="10.11646/phytotaxa.373.1.1" ext-link-type="doi" xlink:type="simple">https://doi.org/10.11646/phytotaxa.373.1.1</ext-link></mixed-citation></ref><ref id="B36"><mixed-citation xmlns:xlink="http://www.w3.org/1999/xlink" xlink:type="simple">Oldfield S (2021) <italic><tp:taxon-name><tp:taxon-name-part taxon-name-part-type="genus">Garcinia</tp:taxon-name-part> <tp:taxon-name-part taxon-name-part-type="species">bancana</tp:taxon-name-part></tp:taxon-name></italic>. The IUCN Red list of threatened species 2021. <ext-link xlink:href="https://www.iucnredlist.org/species/147088847/149822006" ext-link-type="uri" xlink:type="simple">https://www.iucnredlist.org/species/147088847/149822006</ext-link> [Accessed 22 January 2026]</mixed-citation></ref><ref id="B39"><mixed-citation xmlns:xlink="http://www.w3.org/1999/xlink" xlink:type="simple">Pooma R, Suddee S [Eds] (2014) Tem Smitinand’s Thai plant names, Revised edition 2014. Office of the Forest Herbarium, Forest and Plant Conservation Research Office, Department of National Parks, Wildlife and Plant Conservation, Bangkok, 260–261.</mixed-citation></ref><ref id="B7"><mixed-citation xmlns:xlink="http://www.w3.org/1999/xlink" xlink:type="simple">Corner EJH (1952) Wayside trees of Malaya (2<sup>nd</sup> edn.). The Government Printing Office, Singapore, 312–320.</mixed-citation></ref><ref id="B37"><mixed-citation xmlns:xlink="http://www.w3.org/1999/xlink" xlink:type="simple">Phengklai C, Niyomdham C, Ueachirakan W (1991) Flora in peat swamp areas of Narathiwat. The project of Pikun Thong Royal Development Study Centre, Narathiwat Province. S. Somboon Printing, Bangkok, 368 pp.</mixed-citation></ref><ref id="B35"><mixed-citation xmlns:xlink="http://www.w3.org/1999/xlink" xlink:type="simple">Niyomdham C (1997) Trees in peat swamp forest, Narathiwat Province. Sirindhorn peat swamp forest nature research and study centre in the project of Pikun Thong Royal Development Study Centre, Narathiwat province. Amarin Printing and Publishing PCL, Bangkok, 174 pp.</mixed-citation></ref><ref id="B5"><mixed-citation xmlns:xlink="http://www.w3.org/1999/xlink" xlink:type="simple">Burkill IH, Birtwistle W, Foxworthy FW, Scrivenor JB, Watson JG (1966) A dictionary of the economic products of the Malay peninsula, Vol. 1 (A–H). Government of Malaysia and Singapore, Ministry of Agriculture and Co-Operatives, Kuala Lumpur, 1063–1074.</mixed-citation></ref><ref id="B44"><mixed-citation xmlns:xlink="http://www.w3.org/1999/xlink" xlink:type="simple">Stafleu FA, Cowan RS (1981) Taxonomic literature: A selective guide to botanical publications and collections with dates, commentaries and types (Vol. 3 [Lh–O]. 2<sup>nd</sup> edn.). Bohn, Scheltema &amp; Holkema, Utrecht, Netherlands. <ext-link xlink:href="10.5962/t.207599" ext-link-type="doi" xlink:type="simple">https://doi.org/10.5962/t.207599</ext-link></mixed-citation></ref><ref id="B48"><mixed-citation xmlns:xlink="http://www.w3.org/1999/xlink" xlink:type="simple">Turland NJ, Wiersema JH, Barrie FR, Greuter W, Hawksworth DL, Herendeen PS, Knapp S, Kusber WH, Li DZ, Marhold K, May TW, McNeill J, Monro AM, Prado J, Price MJ, Smith GF (2018) International code of nomenclature for algae, fungi, and plants (Shenzhen code) Adopted by the Nineteenth International Botanical Congress Shenzhen, China, 2017. Koeltz Botanical Books, Regnum Vegetabile 159, Glashütten. <ext-link xlink:href="10.12705/Code.2018" ext-link-type="doi" xlink:type="simple">https://doi.org/10.12705/Code.2018</ext-link></mixed-citation></ref><ref id="B38"><mixed-citation xmlns:xlink="http://www.w3.org/1999/xlink" xlink:type="simple">Pierre JBL (1883) Flore forestiére de la Cochinchine Vol. 1(5). Octave Doin, Éditeur, Paris, 65–83. <ext-link xlink:href="10.5962/bhl.title.61558" ext-link-type="doi" xlink:type="simple">https://doi.org/10.5962/bhl.title.61558</ext-link></mixed-citation></ref><ref id="B50"><mixed-citation xmlns:xlink="http://www.w3.org/1999/xlink" xlink:type="simple">Vesque J (1893) <tp:taxon-name><tp:taxon-name-part taxon-name-part-type="family">Guttiferae</tp:taxon-name-part></tp:taxon-name>. In: de Candolle ALPP, de Candolle ACP (Eds) Monographiae Phanerogamarum, Prodromi Nunc Continuatio, Nunc Revisio Vol. 8. Sumptibus G. Masson, Paris, 669 pp. <ext-link xlink:href="10.5962/bhl.title.106975" ext-link-type="doi" xlink:type="simple">https://doi.org/10.5962/bhl.title.106975</ext-link></mixed-citation></ref><ref id="B40"><mixed-citation xmlns:xlink="http://www.w3.org/1999/xlink" xlink:type="simple">POWO (2026) Plants of the world online. Facilitated by the Royal Botanic Gardens, Kew. <ext-link xlink:href="http://www.plantsoftheworldonline.org/" ext-link-type="uri" xlink:type="simple">http://www.plantsoftheworldonline.org/</ext-link></mixed-citation></ref><ref id="B52"><mixed-citation xmlns:xlink="http://www.w3.org/1999/xlink" xlink:type="simple">Whitmore TC (1973) <tp:taxon-name><tp:taxon-name-part taxon-name-part-type="family">Guttiferae</tp:taxon-name-part></tp:taxon-name>. In: Whitmore TC (Ed.) Tree flora of Malaya (Vol. 2). Wing Tai Cheung Printing Co. Ltd, Hong Kong, 62–236.</mixed-citation></ref><ref id="B43"><mixed-citation xmlns:xlink="http://www.w3.org/1999/xlink" xlink:type="simple">Ridley HN (1922) <tp:taxon-name><tp:taxon-name-part taxon-name-part-type="family">Guttiferae</tp:taxon-name-part></tp:taxon-name>. The Flora of the Malay peninsula (Vol. 1). L. Reeve &amp; Co. Ltd, London, 166–192. <ext-link xlink:href="10.5962/bhl.title.10921" ext-link-type="doi" xlink:type="simple">https://doi.org/10.5962/bhl.title.10921</ext-link></mixed-citation></ref><ref id="B24"><mixed-citation xmlns:xlink="http://www.w3.org/1999/xlink" xlink:type="simple">Ngernsaengsaruay C, Chanton P (2026) Taxonomic treatment of three <italic><tp:taxon-name><tp:taxon-name-part taxon-name-part-type="genus">Garcinia</tp:taxon-name-part></tp:taxon-name></italic> species (section <italic><tp:taxon-name><tp:taxon-name-part taxon-name-part-type="genus"/><tp:taxon-name-part taxon-name-part-type="section">Brindonia</tp:taxon-name-part></tp:taxon-name></italic>, <tp:taxon-name><tp:taxon-name-part taxon-name-part-type="family">Clusiaceae</tp:taxon-name-part></tp:taxon-name>) in Thailand, with six new synonyms and ten lectotypifications. PhytoKeys 270: 57–91. <ext-link xlink:href="10.3897/phytokeys.270.172287" ext-link-type="doi" xlink:type="simple">https://doi.org/10.3897/phytokeys.270.172287</ext-link></mixed-citation></ref></ref-list></tp:taxon-treatment>
