# Supplementary material for: Taxonomic treatment of three Thai Garcinia species (section Brindonia, Clusiaceae), with six lectotypifications and conservation status assessments
Source: PhytoKeys. 2026 May 19;275:27–46. doi: 10.3897/phytokeys.275.188257 (PMC13213384; doi:10.3897/phytokeys.275.188257)
Supplement: XML Treatment for Garcinia costata [file phytokeys.275.188257-treatment2.xml]

<!DOCTYPE tp:taxon-treatment
  PUBLIC "-//TaxonX//DTD Taxonomic Treatment Publishing DTD v0 20100105//EN" "tax-treatment-NSO.dtd">
<tp:taxon-treatment xmlns:tp="http://www.plazi.org/taxpub"><tp:treatment-meta><kwd-group><label>Taxon classification</label><kwd>
                <named-content content-type="kingdom">Plantae</named-content>
              </kwd><kwd>
                <named-content content-type="order">Malpighiales</named-content>
              </kwd><kwd>
                <named-content content-type="family">Clusiaceae</named-content>
              </kwd></kwd-group><mixed-citation publication-type="journal"><person-group><name><surname>Ngernsaengsaruay</surname><given-names>Chatchai</given-names></name></person-group><article-title>Taxonomic treatment of three Thai <italic><tp:taxon-name><tp:taxon-name-part taxon-name-part-type="genus" reg="Garcinia">Garcinia</tp:taxon-name-part></tp:taxon-name></italic> species (section <italic><tp:taxon-name><tp:taxon-name-part taxon-name-part-type="genus" reg="Garcinia"/><tp:taxon-name-part taxon-name-part-type="section" reg="Brindonia">Brindonia</tp:taxon-name-part></tp:taxon-name></italic>, <tp:taxon-name><tp:taxon-name-part taxon-name-part-type="family" reg="Clusiaceae">Clusiaceae</tp:taxon-name-part></tp:taxon-name>), with six lectotypifications and conservation status assessments</article-title><source>PhytoKeys</source><day>19</day><month>05</month><year>2026</year><volume>275</volume><fpage>27</fpage><lpage>46</lpage><pub-id pub-id-type="doi">10.3897/phytokeys.275.188257</pub-id></mixed-citation></tp:treatment-meta><tp:nomenclature><tp:taxon-name><object-id xmlns:xlink="http://www.w3.org/1999/xlink" content-type="arpha" xlink:type="simple">B70FC0D3-3725-5CC6-88E8-013CCD83DEA1</object-id>
                    		<tp:taxon-name-part taxon-name-part-type="genus" reg="Garcinia">Garcinia</tp:taxon-name-part> <tp:taxon-name-part taxon-name-part-type="species" reg="costata">costata</tp:taxon-name-part>
                    	</tp:taxon-name><tp:taxon-authority>Hemsl. ex King, J. Asiat. Soc. Bengal, Pt. 2, Nat. Hist. 59: 161. 1890</tp:taxon-authority><xref ref-type="fig" rid="F2">Figs 2B</xref><xref ref-type="fig" rid="F4">, 4</xref><tp:nomenclature-citation-list><tp:nomenclature-citation><tp:taxon-name><tp:taxon-name-part taxon-name-part-type="genus" reg="Garcinia">Garcinia</tp:taxon-name-part> <tp:taxon-name-part taxon-name-part-type="species" reg="costata">costata</tp:taxon-name-part></tp:taxon-name><comment> Hemsl. ex King, J. Asiat. Soc. Bengal, Pt. 2, Nat. Hist. 59: 161. 1890; Vesque, A. DC. &amp; C. DC., Monogr. Phan. 8: 409. 1893; Ridl., Fl. Malay Penins. 1: 173. 1922; Whitmore in Whitmore, Tree Fl. Malaya 2: 208. 1973; I. M. Turner, Gard. Bull. Singapore 47(1): 261. 1995; S. Gardner et al., Forest Trees S. Thailand 1: 350, fig. 538. 2015. Type. Peninsular Malaysia, Perak, Larut, Maxwell’s Hill, Dec 1833, <italic>G. King’s Collector 5375</italic> (lectotype: designated by <xref ref-type="bibr" rid="B21">Nazre et al. (2018)</xref>, K! [K000380478] (Fig. <xref ref-type="fig" rid="F2">2B</xref>); isolectotypes: CAL digital images! [CAL0000005806, CAL0000005809], KEP [reported by <xref ref-type="bibr" rid="B21">Nazre et al. (2018)</xref>, not seen], L digital image! [L0489715], P digital image! [P00329879], US digital image! [US02961117]).</comment></tp:nomenclature-citation></tp:nomenclature-citation-list></tp:nomenclature><tp:treatment-sec sec-type="Description"><title>Description.</title><p><bold><italic>Habit</italic></bold> evergreen trees, dioecious, 8–15(–20) m tall, 30–100 cm GBH; exudate yellow and sticky; young branchlets green, depressed circular in cross section, glabrous. <bold><italic>Bark</italic></bold> dark brown, smooth or scaly, with lenticels; inner bark pale red. <bold><italic>Terminal bud</italic></bold> concealed between the bases of the uppermost pair of petioles. <bold><italic>Leaves</italic></bold> decussate; lamina elliptic, 16–26 × 7–13 cm, apex acute, base cuneate, margin entire or repand, subcoriaceous, dark green above, paler below, glabrous on both surfaces, midrib flattened above, strongly raised below, secondary veins 10–18 on each side, 0.7–1.5 cm apart from each other, departing from the midrib at an angle of 50°–70°, curving towards the margin and connected in distinct loops and united into an intramarginal vein, flattened) above, strongly raised below, intersecondary veins mostly absent, tertiary veins scalariform, veinlets reticulate, visible on both surfaces, interrupted long wavy glandular lines, of differing lengths, nearly parallel to the secondary veins and running to the margin, visible below; petiole green, 1.7–3 cm long, 3–7 mm diam., glabrous, with a basal appendage clasping the branchlet; fresh leaves brittle when crushed. <bold><italic>Inflorescences</italic></bold> terminal, borne on short, leafless branchlets, in fascicles of 3–5-flowered cymes in staminates, or a solitary flower in pistillates. <bold><italic>Flowers</italic></bold> unisexual, 4-merous; pedicel pale green, glabrous; bracteoles early caducous, triangular, 2–3 mm long; sepals and petals decussate, concave, slightly thick and fleshy, glabrous; sepals pale green; petals white. <bold><italic>Flower buds</italic></bold> pale green, subglobose or globose, 0.5–1.2 cm diam. <bold><italic>Staminate flowers</italic></bold> 2.5–3 cm diam.; pedicel 0.7–1 cm long, 2–4 mm diam.; sepals 4, suborbicular ca. 7 mm diam., the outer pair slightly larger than the inner pair, apex rounded; petals 4, suborbicular or orbicular, ca. 1.5 cm diam., subequal, larger than sepals, apex rounded; stamens numerous, united into a single central bundle surrounding a pistillode; filaments very short; anthers small, 4-thecous, longitudinally dehiscent; pistillode fungiform. <bold><italic>Pistillate flowers</italic></bold> not seen. <bold><italic>Fruits</italic></bold> berries green turning pink to red when ripe, depressed globose, 4–5 × 5–8 cm, 8–12-lobed and vertically 8–12-grooved; pericarp coarsely wrinkled when dry; persistent stigma discoid, radiate, 8–12-lobed, rough; with persistent sepals; fruiting stalk short and thick, 3–5 mm long. <bold><italic>Seeds</italic></bold> 8–12, sometimes aborted (1–4), with a fleshy pulp.</p><fig id="F4" position="float" orientation="portrait"><object-id xmlns:xlink="http://www.w3.org/1999/xlink" content-type="doi" xlink:type="simple">10.3897/phytokeys.275.188257.figure4</object-id><object-id xmlns:xlink="http://www.w3.org/1999/xlink" content-type="arpha" xlink:type="simple">75E02C53-32BD-5AFB-98DC-79479E4DFDA6</object-id><label>Figure 4.</label><caption><p><italic><tp:taxon-name><tp:taxon-name-part taxon-name-part-type="genus" reg="Garcinia">Garcinia</tp:taxon-name-part> <tp:taxon-name-part taxon-name-part-type="species" reg="costata">costata</tp:taxon-name-part></tp:taxon-name></italic>. <bold>A</bold>. Branchlets with leaves and fruit; <bold>B</bold>. Branchlets with inflorescences bearing flower buds; <bold>C</bold>. Branchlets with inflorescences bearing open staminate flowers and flower buds; <bold>D</bold>. Open staminate flower; <bold>E</bold>. Open staminate flower (two petals removed); <bold>F</bold>. Branchlets with fruit; <bold>G</bold>. Fruit (top view); <bold>H</bold>. Fruit (longitudinal section); <bold>I</bold>. Fruit (transverse section). Photo: drawn by Wanwisa Bhuchaisri.</p></caption><graphic xmlns:xlink="http://www.w3.org/1999/xlink" xlink:href="phytokeys-275-027_article-188257__-g004.jpg" id="oo_1650637.jpg" position="float" orientation="portrait" xlink:type="simple"><uri content-type="original_file" xlink:type="simple">https://binary.pensoft.net/fig/1650637</uri></graphic></fig></tp:treatment-sec><tp:treatment-sec sec-type="Distribution"><title>Distribution.</title><p>Peninsular Thailand, Peninsular Malaysia (Kedah, Perak, and Pahang) (Fig. <xref ref-type="fig" rid="F3">3B</xref>).</p></tp:treatment-sec><tp:treatment-sec sec-type="Distribution in Thailand"><title>Distribution in Thailand.</title><p><bold>Peninsular</bold>: Trang, Satun, Songkhla (Fig. <xref ref-type="fig" rid="F3">3B</xref>).</p></tp:treatment-sec><tp:treatment-sec sec-type="Habitat and ecology"><title>Habitat and ecology.</title><p>The species occurs in tropical lowland evergreen rainforests at elevations of 100–200 m a.s.l.</p></tp:treatment-sec><tp:treatment-sec sec-type="Phenology"><title>Phenology.</title><p>Flowering from December to March; fruiting in March.</p></tp:treatment-sec><tp:treatment-sec sec-type="Conservation status"><title>Conservation status.</title><p><italic><tp:taxon-name><tp:taxon-name-part taxon-name-part-type="genus" reg="Garcinia">Garcinia</tp:taxon-name-part> <tp:taxon-name-part taxon-name-part-type="species" reg="costata">costata</tp:taxon-name-part></tp:taxon-name></italic> has a distribution extending from Peninsular Thailand to Peninsular Malaysia. The species has an <abbrev xmlns:xlink="http://www.w3.org/1999/xlink" xlink:title="Extent of Occurrence" xlink:type="simple">EOO</abbrev> of 17,253.89 km<sup>2</sup> and an <abbrev xmlns:xlink="http://www.w3.org/1999/xlink" xlink:title="Area of Occupancy" xlink:type="simple">AOO</abbrev> of 24 km<sup>2</sup>. In Thailand, it is restricted to the Peninsular region, with an <abbrev xmlns:xlink="http://www.w3.org/1999/xlink" xlink:title="Extent of Occurrence" xlink:type="simple">EOO</abbrev> of 496.92 km<sup>2</sup> and an <abbrev xmlns:xlink="http://www.w3.org/1999/xlink" xlink:title="Area of Occupancy" xlink:type="simple">AOO</abbrev> of 12 km<sup>2</sup>. Given its relatively restricted global distribution, limited number of known localities, and small population size (number of mature individuals), <italic><tp:taxon-name><tp:taxon-name-part taxon-name-part-type="genus" reg="Garcinia">G.</tp:taxon-name-part> <tp:taxon-name-part taxon-name-part-type="species" reg="costata">costata</tp:taxon-name-part></tp:taxon-name></italic> is assessed here as Vulnerable (<abbrev xmlns:xlink="http://www.w3.org/1999/xlink" xlink:title="Vulnerable" xlink:type="simple">VU</abbrev>) under criterion D1. For comparison, the <xref ref-type="bibr" rid="B53">World Conservation Monitoring Centre (1998)</xref> previously assessed the species as <abbrev xmlns:xlink="http://www.w3.org/1999/xlink" xlink:title="Vulnerable" xlink:type="simple">VU</abbrev> under criterion D2.</p></tp:treatment-sec><tp:treatment-sec sec-type="Etymology"><title>Etymology.</title><p>The specific epithet <italic>costata</italic> is derived from Latin, meaning “ribbed” or “with prominent ribs or a midrib” (<xref ref-type="bibr" rid="B45">Stearn 1992</xref>; <xref ref-type="bibr" rid="B12">Gledhill 2002</xref>), and refers to the conspicuously ribbed leaves, which have a prominent midrib and secondary veins.</p></tp:treatment-sec><tp:treatment-sec sec-type="Vernacular names"><title>Vernacular names.</title><p><bold>Mang khut pa</bold> (มังคุดป่า) (Satun, from the specimen <italic>A. F. G. Kerr 14577</italic>).</p></tp:treatment-sec><tp:treatment-sec sec-type="Uses"><title>Uses.</title><p>Not recorded in Thailand. In Peninsular Malaysia, the fruits are eaten (<xref ref-type="bibr" rid="B17">King 1890</xref>; <xref ref-type="bibr" rid="B43">Ridley 1922</xref>).</p></tp:treatment-sec><tp:treatment-sec sec-type="Notes"><title>Notes.</title><p><italic><tp:taxon-name><tp:taxon-name-part taxon-name-part-type="genus" reg="Garcinia">Garcinia</tp:taxon-name-part> <tp:taxon-name-part taxon-name-part-type="species" reg="costata">costata</tp:taxon-name-part></tp:taxon-name></italic> was named by W. B. Hemsley but not validly published until <xref ref-type="bibr" rid="B17">King (1890)</xref>, who cited material collected by <italic>G. King’s Collector</italic> and <italic>L. Wray</italic> (without collector numbers) from Perak and deposited in the Herbarium of Kew. <xref ref-type="bibr" rid="B21">Nazre et al. (2018)</xref> designated <italic>G. King’s Collector 5375</italic> at K [without barcode] as the lectotype, with isolectotypes at KEP [without barcode] and L [without barcode]. The lectotype was located at K [K000380478], with isolectotypes at CAL [CAL0000005806, CAL0000005809], L [L0489715], P [P00329879], and US [US02961117]. An isolectotype at KEP could not be located.</p><p><xref ref-type="bibr" rid="B17">King (1890)</xref> described the petals of this species as pale yellow tinged with red, whereas the specimens examined in the present study have white petals.</p><p>Pistillate flowers were not observed in the examined material. However, <xref ref-type="bibr" rid="B17">King (1890)</xref> described them as solitary and terminal, borne on short, thick pedicels, with sepals and petals similar to those of the staminate flowers; staminodes ca. 12; an ovary with numerous vertical grooves; and a large, discoid stigma with radiating grooves and a wavy margin.</p><p>According to <xref ref-type="bibr" rid="B21">Nazre et al. (2018)</xref>, <italic><tp:taxon-name><tp:taxon-name-part taxon-name-part-type="genus" reg="Garcinia">G.</tp:taxon-name-part> <tp:taxon-name-part taxon-name-part-type="species" reg="costata">costata</tp:taxon-name-part></tp:taxon-name></italic> is distinguished from species of <italic><tp:taxon-name><tp:taxon-name-part taxon-name-part-type="genus" reg="Garcinia">Garcinia</tp:taxon-name-part></tp:taxon-name></italic> sect. <italic><tp:taxon-name><tp:taxon-name-part taxon-name-part-type="genus" reg="Garcinia"/><tp:taxon-name-part taxon-name-part-type="section" reg="Garcinia">Garcinia</tp:taxon-name-part></tp:taxon-name></italic> by its large leaves with conspicuous ribs. The staminate flowers resemble those of <italic><tp:taxon-name><tp:taxon-name-part taxon-name-part-type="genus" reg="Garcinia">G.</tp:taxon-name-part> <tp:taxon-name-part taxon-name-part-type="species" reg="anomala">anomala</tp:taxon-name-part></tp:taxon-name></italic>, with a mass of stamens surrounding the pistillode. The fruit further differs in having a distinctly lobed or segmented pericarp. Nevertheless, <italic><tp:taxon-name><tp:taxon-name-part taxon-name-part-type="genus" reg="Garcinia">G.</tp:taxon-name-part> <tp:taxon-name-part taxon-name-part-type="species" reg="costata">costata</tp:taxon-name-part></tp:taxon-name></italic> is placed here in <italic><tp:taxon-name><tp:taxon-name-part taxon-name-part-type="genus" reg="Garcinia">Garcinia</tp:taxon-name-part></tp:taxon-name></italic> sect. <italic><tp:taxon-name><tp:taxon-name-part taxon-name-part-type="genus" reg="Garcinia"/><tp:taxon-name-part taxon-name-part-type="section" reg="Brindonia">Brindonia</tp:taxon-name-part></tp:taxon-name></italic>, following <xref ref-type="bibr" rid="B9">Gaudeul et al. (2024)</xref>.</p></tp:treatment-sec><tp:treatment-sec sec-type="Additional specimens examined"><title>Additional specimens examined.</title><p><bold>Thailand</bold> • <bold>Peninsular</bold>: Trang [Khao Chong Waterfall, Khao Banthat Wildlife Sanctuary, Na Yong District, fl., 25 Dec 2006, <italic>S. Gardner ST2834</italic> (BKF, K)]; • Satun [Khlong Thon, fr., 14 Mar 1928 (as <italic><tp:taxon-name><tp:taxon-name-part taxon-name-part-type="genus" reg="Garcinia">Garcinia</tp:taxon-name-part></tp:taxon-name></italic> sp., <italic><tp:taxon-name><tp:taxon-name-part taxon-name-part-type="genus" reg="Garcinia">G.</tp:taxon-name-part> <tp:taxon-name-part taxon-name-part-type="uncertainty-rank">cf.</tp:taxon-name-part> <tp:taxon-name-part taxon-name-part-type="species" reg="plachoni">plachoni</tp:taxon-name-part></tp:taxon-name></italic>), <italic>A. F. G. Kerr 14577</italic> (BK, BM, K, L [L2417257]); • Locality unspecified, fl., 16 Mar 1928 (as <italic><tp:taxon-name><tp:taxon-name-part taxon-name-part-type="genus" reg="Garcinia">G.</tp:taxon-name-part> <tp:taxon-name-part taxon-name-part-type="uncertainty-rank">cf.</tp:taxon-name-part> <tp:taxon-name-part taxon-name-part-type="species" reg="plachoni">plachoni</tp:taxon-name-part></tp:taxon-name></italic>), <italic>M. C. Lakshnakara 350</italic> (BK, K, L [L2417258])]; • Songkhla [Ton Nga Chang Wildlife Sanctuary, Hat Yai District, fl., 22 Mar 2004 (as <italic><tp:taxon-name><tp:taxon-name-part taxon-name-part-type="genus" reg="Garcinia">Garcinia</tp:taxon-name-part></tp:taxon-name></italic> sp.), <italic>S. Gardner &amp; P Sidisunthorn ST0277</italic> (BKF, K)].</p></tp:treatment-sec><tp:treatment-sec><!--Section generated to contain objects referenced in tp:taxon-treatment.--><fig id="F2" position="float" orientation="portrait"><object-id xmlns:xlink="http://www.w3.org/1999/xlink" content-type="doi" xlink:type="simple">10.3897/phytokeys.275.188257.figure2</object-id><object-id xmlns:xlink="http://www.w3.org/1999/xlink" content-type="arpha" xlink:type="simple">2AE9034C-A5E0-5422-9EE7-4A182FDBA7DB</object-id><label>Figure 2.</label><caption><p><bold>A</bold>. Lectotype of <italic><tp:taxon-name><tp:taxon-name-part taxon-name-part-type="genus" reg="Garcinia">Garcinia</tp:taxon-name-part> <tp:taxon-name-part taxon-name-part-type="species" reg="bancana">bancana</tp:taxon-name-part></tp:taxon-name></italic>, <italic>J. E. Teijsmann s.n</italic>. (K [K000677726]) from Bangka, Sumatra, Indonesia, designated here; <bold>B</bold>. Lectotype of <italic><tp:taxon-name><tp:taxon-name-part taxon-name-part-type="genus" reg="Garcinia">Garcinia</tp:taxon-name-part> <tp:taxon-name-part taxon-name-part-type="species" reg="costata">costata</tp:taxon-name-part></tp:taxon-name></italic>, <italic>G. King’s Collector 5375</italic> (K [K000380478]) from Maxwell’s Hill, Larut, Perak, Peninsular Malaysia, designated by <xref ref-type="bibr" rid="B21">Nazre et al. (2018)</xref>. Photos: © Board of Trustees of the Royal Botanic Gardens, Kew.</p></caption><graphic xmlns:xlink="http://www.w3.org/1999/xlink" xlink:href="phytokeys-275-027_article-188257__-g002.jpg" id="oo_1650635.jpg" position="float" orientation="portrait" xlink:type="simple"><uri content-type="original_file" xlink:type="simple">https://binary.pensoft.net/fig/1650635</uri></graphic></fig><fig id="F3" position="float" orientation="portrait"><object-id xmlns:xlink="http://www.w3.org/1999/xlink" content-type="doi" xlink:type="simple">10.3897/phytokeys.275.188257.figure3</object-id><object-id xmlns:xlink="http://www.w3.org/1999/xlink" content-type="arpha" xlink:type="simple">026C77F1-7BE8-559A-88C5-8472D1636119</object-id><label>Figure 3.</label><caption><p>Distribution of three Thai <italic><tp:taxon-name><tp:taxon-name-part taxon-name-part-type="genus" reg="Garcinia">Garcinia</tp:taxon-name-part></tp:taxon-name></italic> species. <bold>A</bold>. <italic><tp:taxon-name><tp:taxon-name-part taxon-name-part-type="genus" reg="Garcinia">Garcinia</tp:taxon-name-part> <tp:taxon-name-part taxon-name-part-type="species" reg="bancana">bancana</tp:taxon-name-part></tp:taxon-name></italic> is distributed from Peninsular Thailand south to Peninsular Malaysia and Borneo; <bold>B</bold>. <italic><tp:taxon-name><tp:taxon-name-part taxon-name-part-type="genus" reg="Garcinia">Garcinia</tp:taxon-name-part> <tp:taxon-name-part taxon-name-part-type="species" reg="costata">costata</tp:taxon-name-part></tp:taxon-name></italic> is distributed from Peninsular Thailand to Peninsular Malaysia; <bold>C</bold>. <italic><tp:taxon-name><tp:taxon-name-part taxon-name-part-type="genus" reg="Garcinia">Garcinia</tp:taxon-name-part> <tp:taxon-name-part taxon-name-part-type="species" reg="parvifolia">parvifolia</tp:taxon-name-part></tp:taxon-name></italic> is distributed from Peninsular Thailand southwards through Peninsular Malaysia to Borneo and New Guinea. Maps: Pichet Chanton and Chatchai Ngernsaengsaruay.</p></caption><graphic xmlns:xlink="http://www.w3.org/1999/xlink" xlink:href="phytokeys-275-027_article-188257__-g003.jpg" id="oo_1650636.jpg" position="float" orientation="portrait" xlink:type="simple"><uri content-type="original_file" xlink:type="simple">https://binary.pensoft.net/fig/1650636</uri></graphic></fig></tp:treatment-sec><ref-list><ref id="B21"><mixed-citation xmlns:xlink="http://www.w3.org/1999/xlink" xlink:type="simple">Nazre M, Newman MF, Pennington RT, Middleton DJ (2018) Taxonomic revision of <italic><tp:taxon-name><tp:taxon-name-part taxon-name-part-type="genus">Garcinia</tp:taxon-name-part></tp:taxon-name></italic> section <italic><tp:taxon-name><tp:taxon-name-part taxon-name-part-type="genus"/><tp:taxon-name-part taxon-name-part-type="section">Garcinia</tp:taxon-name-part></tp:taxon-name></italic> (<tp:taxon-name><tp:taxon-name-part taxon-name-part-type="family">Clusiaceae</tp:taxon-name-part></tp:taxon-name>). Phytotaxa 373(1): 1–52. <ext-link xlink:href="10.11646/phytotaxa.373.1.1" ext-link-type="doi" xlink:type="simple">https://doi.org/10.11646/phytotaxa.373.1.1</ext-link></mixed-citation></ref><ref id="B53"><mixed-citation xmlns:xlink="http://www.w3.org/1999/xlink" xlink:type="simple">World Conservation Monitoring Centre (1998) <italic><tp:taxon-name><tp:taxon-name-part taxon-name-part-type="genus">Garcinia</tp:taxon-name-part> <tp:taxon-name-part taxon-name-part-type="species">costata</tp:taxon-name-part></tp:taxon-name></italic>. The IUCN Red list of threatened species 1998. <ext-link xlink:href="https://www.iucnredlist.org/species/31518/9639461" ext-link-type="uri" xlink:type="simple">https://www.iucnredlist.org/species/31518/9639461</ext-link> [Accessed 22 January 2026]</mixed-citation></ref><ref id="B45"><mixed-citation xmlns:xlink="http://www.w3.org/1999/xlink" xlink:type="simple">Stearn WT (1992) Botanical latin: history, grammar, syntax, terminology and vocabulary (4<sup>th</sup> edn.). Redwood Books, Trowbridge for David &amp; Charles Publishers, England, 546 pp. <ext-link xlink:href="10.2307/1217256" ext-link-type="doi" xlink:type="simple">https://doi.org/10.2307/1217256</ext-link></mixed-citation></ref><ref id="B12"><mixed-citation xmlns:xlink="http://www.w3.org/1999/xlink" xlink:type="simple">Gledhill D (2002) The Names of Plants (3<sup>rd</sup> edn.). Cambridge University Press, UK, 326 pp. <ext-link xlink:href="10.1017/cbo9780511754951" ext-link-type="doi" xlink:type="simple">https://doi.org/10.1017/cbo9780511754951</ext-link></mixed-citation></ref><ref id="B17"><mixed-citation xmlns:xlink="http://www.w3.org/1999/xlink" xlink:type="simple">King G (1890) Materials for a flora of Malay Peninsula. Journal Asiatic Society of Bengal Part 2. Natural History 59(2): 113–206. <ext-link xlink:href="10.5962/bhl.title.10805" ext-link-type="doi" xlink:type="simple">https://doi.org/10.5962/bhl.title.10805</ext-link></mixed-citation></ref><ref id="B43"><mixed-citation xmlns:xlink="http://www.w3.org/1999/xlink" xlink:type="simple">Ridley HN (1922) <tp:taxon-name><tp:taxon-name-part taxon-name-part-type="family">Guttiferae</tp:taxon-name-part></tp:taxon-name>. The Flora of the Malay peninsula (Vol. 1). L. Reeve &amp; Co. Ltd, London, 166–192. <ext-link xlink:href="10.5962/bhl.title.10921" ext-link-type="doi" xlink:type="simple">https://doi.org/10.5962/bhl.title.10921</ext-link></mixed-citation></ref><ref id="B9"><mixed-citation xmlns:xlink="http://www.w3.org/1999/xlink" xlink:type="simple">Gaudeul M, Sweeney P, Munzinger J (2024) An updated infrageneric classification of the pantropical species-rich genus <italic><tp:taxon-name><tp:taxon-name-part taxon-name-part-type="genus">Garcinia</tp:taxon-name-part></tp:taxon-name></italic> L. (<tp:taxon-name><tp:taxon-name-part taxon-name-part-type="family">Clusiaceae</tp:taxon-name-part></tp:taxon-name>) and some insights into the systematics of New Caledonian species, based on molecular and morphological evidence. PhytoKeys 239: 73–105. <ext-link xlink:href="10.3897/phytokeys.239.112563" ext-link-type="doi" xlink:type="simple">https://doi.org/10.3897/phytokeys.239.112563</ext-link></mixed-citation></ref></ref-list></tp:taxon-treatment>
