# Supplementary material for: Taxonomic treatment of three Thai Garcinia species (section Brindonia, Clusiaceae), with six lectotypifications and conservation status assessments
Source: PhytoKeys. 2026 May 19;275:27–46. doi: 10.3897/phytokeys.275.188257 (PMC13213384; doi:10.3897/phytokeys.275.188257)
Supplement: XML Treatment for Garcinia parvifolia [file phytokeys.275.188257-treatment3.xml]

<!DOCTYPE tp:taxon-treatment
  PUBLIC "-//TaxonX//DTD Taxonomic Treatment Publishing DTD v0 20100105//EN" "tax-treatment-NSO.dtd">
<tp:taxon-treatment xmlns:tp="http://www.plazi.org/taxpub"><tp:treatment-meta><kwd-group><label>Taxon classification</label><kwd>
                <named-content content-type="kingdom">Plantae</named-content>
              </kwd><kwd>
                <named-content content-type="order">Malpighiales</named-content>
              </kwd><kwd>
                <named-content content-type="family">Clusiaceae</named-content>
              </kwd></kwd-group><mixed-citation publication-type="journal"><person-group><name><surname>Ngernsaengsaruay</surname><given-names>Chatchai</given-names></name></person-group><article-title>Taxonomic treatment of three Thai <italic><tp:taxon-name><tp:taxon-name-part taxon-name-part-type="genus" reg="Garcinia">Garcinia</tp:taxon-name-part></tp:taxon-name></italic> species (section <italic><tp:taxon-name><tp:taxon-name-part taxon-name-part-type="genus" reg="Garcinia"/><tp:taxon-name-part taxon-name-part-type="section" reg="Brindonia">Brindonia</tp:taxon-name-part></tp:taxon-name></italic>, <tp:taxon-name><tp:taxon-name-part taxon-name-part-type="family" reg="Clusiaceae">Clusiaceae</tp:taxon-name-part></tp:taxon-name>), with six lectotypifications and conservation status assessments</article-title><source>PhytoKeys</source><day>19</day><month>05</month><year>2026</year><volume>275</volume><fpage>27</fpage><lpage>46</lpage><pub-id pub-id-type="doi">10.3897/phytokeys.275.188257</pub-id></mixed-citation></tp:treatment-meta><tp:nomenclature><tp:taxon-name><object-id xmlns:xlink="http://www.w3.org/1999/xlink" content-type="arpha" xlink:type="simple">9B2ED29E-EC03-5DE8-8BAE-45490CD72E8D</object-id>
                    		<tp:taxon-name-part taxon-name-part-type="genus" reg="Garcinia">Garcinia</tp:taxon-name-part> <tp:taxon-name-part taxon-name-part-type="species" reg="parvifolia">parvifolia</tp:taxon-name-part>
                    	</tp:taxon-name><tp:taxon-authority>(Miq.) Miq., Ann. Mus. Bot. Lugduno-Batavi 1(7): 208. 1864.</tp:taxon-authority><xref ref-type="fig" rid="F5">Figs 5</xref><xref ref-type="fig" rid="F6">, 6</xref><tp:nomenclature-citation-list><tp:nomenclature-citation><tp:taxon-name><tp:taxon-name-part taxon-name-part-type="genus" reg="Garcinia">Garcinia</tp:taxon-name-part> <tp:taxon-name-part taxon-name-part-type="species" reg="parvifolia">parvifolia</tp:taxon-name-part></tp:taxon-name><comment> (Miq.) Miq., Ann. Mus. Bot. Lugduno-Batavi 1(7): 208. 1864; Pierre, Fl. Forest. Cochinch. 1(5): 30, t. 89F. 1883; Vesque, Epharmosis 2: 22, t. 149, 150. 1889 et in A. DC. &amp; C. DC., Monogr. Phan. 8: 453. 1893; Ridl., J. Straits Branch Roy. Asiat. Soc. 54: 20. 1910 et Fl. Malay Penins. 1: 177. 1922; Corner, Gard. Bull. Straits Settlem. 10(1): 37. 1939 et Wayside Trees Mal. 1: 319, fig. 111. ed. 2. 1952; Corner &amp; Watan., Ill. Guide Trop. Pl.: t. 193. 1969; Backer &amp; Bakh. f., Fl. Java (Spermatoph.) 1: 387. 1963; Kochummen &amp; Whitmore, Gard. Bull. Singapore 26(2): 273. 1973; Whitmore in Whitmore, Tree Fl. Malaya 2: 219. 1973; H. Keng, Concise Fl. Singapore 2: 49. 1990; I. M. Turner, Gard. Bull. Singapore 47(1): 262. 1995; S. Gardner et al., Forest Trees of S. Thailand 1 (A–Es): 360. fig. 550. 2015.</comment></tp:nomenclature-citation><tp:nomenclature-citation><tp:taxon-name><tp:taxon-name-part taxon-name-part-type="genus" reg="Rhinostigma"/> <tp:taxon-name-part taxon-name-part-type="species" reg="parvifolium"/></tp:taxon-name><comment> ≡ <tp:taxon-name><tp:taxon-name-part taxon-name-part-type="genus" reg="Rhinostigma">Rhinostigma</tp:taxon-name-part> <tp:taxon-name-part taxon-name-part-type="species" reg="parvifolium">parvifolium</tp:taxon-name-part></tp:taxon-name> Miq., Fl. Ned. Ind., Eerste Bijv. 3: 495. 1861. Type. Indonesia, Sumatra, Priaman, s.d., <italic>Diepenhorst HB2093</italic> (lectotype: designated here, U digital image! [U0002407]; isolectotype: L digital image! [L2417013]).</comment></tp:nomenclature-citation><tp:nomenclature-citation><tp:taxon-name><tp:taxon-name-part taxon-name-part-type="genus" reg="Garcinia"/> <tp:taxon-name-part taxon-name-part-type="species" reg="globulosa"/></tp:taxon-name><comment><italic>= <tp:taxon-name><tp:taxon-name-part taxon-name-part-type="genus" reg="Garcinia">Garcinia</tp:taxon-name-part> <tp:taxon-name-part taxon-name-part-type="species" reg="globulosa">globulosa</tp:taxon-name-part></tp:taxon-name></italic> Ridl., J. Straits Branch Roy. Asiat. Soc. 54: 20. 1910; Fl. Malay Penins. 1: 176. 1922. Type. Singapore, Garden Jungle, Apr 1898, <italic>Ridley 9195</italic> (lectotype: designated here, SING! [SING0063129]).</comment></tp:nomenclature-citation></tp:nomenclature-citation-list></tp:nomenclature><tp:treatment-sec sec-type="Description"><title>Description.</title><p><bold><italic>Habit</italic></bold> evergreen trees, dioecious, 10–30 m tall, 50–200 cm GBH, buttressed near the base of the stem in large trees; exudate cream or yellow and sticky; branches decussate, horizontal or nearly horizontal; young branchlets green, 4-angular, glabrous. <bold><italic>Bark</italic></bold> dark brown, scaly; inner bark red. <bold><italic>Terminal bud</italic></bold> concealed between the bases of the uppermost pair of petioles. <bold><italic>Leaves</italic></bold> decussate; lamina elliptic or narrowly elliptic, 5–13 × 2–4.5 cm, apex tapering to a long blunt tip, 1–2.5 cm long, base cuneate, margin entire or repand, subcoriaceous, glossy dark green above, paler below, glabrous on both surfaces, midrib shallowly grooved above, raised below, secondary veins 7–11 on each side, curving towards the margin and connected in distinct loops and united into an intramarginal vein, flattened above, slightly raised below, with intersecondary veins, veinlets reticulate, visible above, faint below, scattered black gland dots and interrupted long wavy glandular lines, of differing lengths, running across the secondary veins to the apex, visible below; petiole green, 0.5–1 cm long, 1.5–3.5 mm diam., grooved above, glabrous, with a basal appendage clasping the branchlet; fresh leaves brittle when crushed; mature leaves turning greenish yellow to yellow before falling off. <bold><italic>Inflorescences</italic></bold> terminal or axillary, borne on short, leafless lateral branchlets, in fascicles of 4–12-flowered cymes (staminate inflorescence usually bearing more flowers than pistillate ones). <bold><italic>Flowers</italic></bold> unisexual, 4-merous; pedicel pale green to greenish yellow or yellow, glabrous; bracteoles early caducous, triangular, 2–5 × 1–2 mm long; sepals and petals decussate, concave, pale yellow to yellow, slightly thick and fleshy, glabrous. <bold><italic>Flower buds</italic></bold> pale green, becoming greenish yellow to yellow before anthesis, subglobose or globose, 2–3 mm diam. <bold><italic>Staminate flowers</italic></bold> 0.5–1 cm diam., usually smaller than pistillate ones; pedicel 4–7 mm long, 1–1.5 mm diam.; sepals 4, suborbicular or broadly elliptic, 3–4 × 2.5–4 mm, the outer pair slightly larger than the inner pair, apex rounded; petals 4, broadly obovate, 4–6 × 3–5.5 mm, subequal, apex rounded; stamens numerous, united into a single central 4-sided bundle; filaments very short; anthers small, 4-thecous, longitudinally dehiscent; pistillode absent. <bold><italic>Pistillate flowers</italic></bold> 1–1.2 cm diam. (slightly larger than staminate ones); pedicel 2–3 mm long, 2.5–3 mm diam., usually shorter and thicker than staminate ones; sepals and petals same as in staminate flowers; staminodes absent; pistil fungiform; ovary pale green, subglobose, 2–3.5 × 3–4 mm; stigma unlobed, rough. <bold><italic>Fruits</italic></bold> berries, green turning yellow to orangish yellow, orange, orangish red, or red when ripe, smooth and glabrous, depressed globose or subglobose, 2–3 × 1.5–3 cm, unlobed, apex and base concave, pericarp fleshy; persistent stigma more or less sunken, 2–3 mm diam., unlobed, rough; persistent sepals slightly larger than in flowering material; fruiting stalk short and thick, 3–5 mm long, 3–3.5 mm diam. <bold><italic>Seeds</italic></bold> 2–5, sometimes aborted, semi-ellipsoid, 7–9 × 4–6.5 mm, rounded at both ends, with a white fleshy pulp.</p><fig id="F5" position="float" orientation="portrait"><object-id xmlns:xlink="http://www.w3.org/1999/xlink" content-type="doi" xlink:type="simple">10.3897/phytokeys.275.188257.figure5</object-id><object-id xmlns:xlink="http://www.w3.org/1999/xlink" content-type="arpha" xlink:type="simple">D89D7D9F-4855-58BA-9C6C-CB849A05E9D1</object-id><label>Figure 5.</label><caption><p><italic><tp:taxon-name><tp:taxon-name-part taxon-name-part-type="genus" reg="Garcinia">Garcinia</tp:taxon-name-part> <tp:taxon-name-part taxon-name-part-type="species" reg="parvifolia">parvifolia</tp:taxon-name-part></tp:taxon-name></italic>. <bold>A, F</bold>. Branchlets with leaves and fruits; <bold>B</bold>. Part of the abaxial surface of the leaf; <bold>C</bold>. Branchlets with inflorescence bearing flower buds; <bold>D</bold>. Open staminate flower (side view); <bold>E</bold>. Open staminate flower (top view); <bold>G</bold>. Fruits. Photo: drawn by Wanwisa Bhuchaisri.</p></caption><graphic xmlns:xlink="http://www.w3.org/1999/xlink" xlink:href="phytokeys-275-027_article-188257__-g005.jpg" id="oo_1650638.jpg" position="float" orientation="portrait" xlink:type="simple"><uri content-type="original_file" xlink:type="simple">https://binary.pensoft.net/fig/1650638</uri></graphic></fig><fig id="F6" position="float" orientation="portrait"><object-id xmlns:xlink="http://www.w3.org/1999/xlink" content-type="doi" xlink:type="simple">10.3897/phytokeys.275.188257.figure6</object-id><object-id xmlns:xlink="http://www.w3.org/1999/xlink" content-type="arpha" xlink:type="simple">61B3F8C7-9272-55D7-A2FD-4411FFF802BC</object-id><label>Figure 6.</label><caption><p><italic><tp:taxon-name><tp:taxon-name-part taxon-name-part-type="genus" reg="Garcinia">Garcinia</tp:taxon-name-part> <tp:taxon-name-part taxon-name-part-type="species" reg="parvifolia">parvifolia</tp:taxon-name-part></tp:taxon-name></italic>. <bold>A</bold>. Habit; <bold>B</bold>. Buttressed near the base of the stem in a large tree; <bold>C</bold>. Slashed bark with cream exudate; <bold>D</bold>. Leaves and staminate flowers; <bold>E, F</bold>. Staminate flowers. Photos: Chatchai Ngernsaengsaruay.</p></caption><graphic xmlns:xlink="http://www.w3.org/1999/xlink" xlink:href="phytokeys-275-027_article-188257__-g006.jpg" id="oo_1650639.jpg" position="float" orientation="portrait" xlink:type="simple"><uri content-type="original_file" xlink:type="simple">https://binary.pensoft.net/fig/1650639</uri></graphic></fig></tp:treatment-sec><tp:treatment-sec sec-type="Distribution"><title>Distribution.</title><p>Peninsular Thailand, Peninsular Malaysia (Kedah, Penang, Perak, Pahang, Terengganu, Selangor, Negeri Sembilan, and Johor), Singapore, Indonesia (Sumatra, Java, Lesser Sunda Islands, Sulawesi, and Maluku), Borneo (Sabah, Sarawak, Brunei, East Kalimantan, West Kalimantan, and South Kalimantan), New Guinea (Fig. <xref ref-type="fig" rid="F3">3C</xref>).</p></tp:treatment-sec><tp:treatment-sec sec-type="Distribution in Thailand"><title>Distribution in Thailand.</title><p><bold>Peninsular</bold>: Ranong, Surat Thani, Phangnga, Krabi, Nakhon Si Thammarat, Trang, Satun, Songkhla, and Narathiwat (Fig. <xref ref-type="fig" rid="F3">3C</xref>).</p></tp:treatment-sec><tp:treatment-sec sec-type="Habitat and ecology"><title>Habitat and ecology.</title><p><italic><tp:taxon-name><tp:taxon-name-part taxon-name-part-type="genus" reg="Garcinia">Garcinia</tp:taxon-name-part> <tp:taxon-name-part taxon-name-part-type="species" reg="parvifolia">parvifolia</tp:taxon-name-part></tp:taxon-name></italic> occurs in tropical lowland evergreen rainforests, sometimes along streams, with or without bamboo, at elevations from near sea level to 350 m a.s.l. <xref ref-type="bibr" rid="B35">Niyomdham (1997)</xref> reported that the species occurs in peat swamp forests of Narathiwat Province; however, no specimens from this forest type were seen for the present study. In Ayer Hitam Forest Reserve, Johor, Peninsular Malaysia, it has been recorded from peat swamp forests (<xref ref-type="bibr" rid="B52">Whitmore 1973</xref>).</p></tp:treatment-sec><tp:treatment-sec sec-type="Phenology"><title>Phenology.</title><p>Flowering from February to May; fruiting from April to July.</p></tp:treatment-sec><tp:treatment-sec sec-type="Conservation status"><title>Conservation status.</title><p><italic><tp:taxon-name><tp:taxon-name-part taxon-name-part-type="genus" reg="Garcinia">Garcinia</tp:taxon-name-part> <tp:taxon-name-part taxon-name-part-type="species" reg="parvifolia">parvifolia</tp:taxon-name-part></tp:taxon-name></italic> has a distribution extending from Peninsular Thailand to Borneo and New Guinea. Globally, the species has an <abbrev xmlns:xlink="http://www.w3.org/1999/xlink" xlink:title="Extent of Occurrence" xlink:type="simple">EOO</abbrev> of 7,560,436.72 km<sup>2</sup> and an <abbrev xmlns:xlink="http://www.w3.org/1999/xlink" xlink:title="Area of Occupancy" xlink:type="simple">AOO</abbrev> of 836 km<sup>2</sup>. In Thailand, it is confined to the Peninsular region, with an <abbrev xmlns:xlink="http://www.w3.org/1999/xlink" xlink:title="Extent of Occurrence" xlink:type="simple">EOO</abbrev> of 58,159.96 km<sup>2</sup> and an <abbrev xmlns:xlink="http://www.w3.org/1999/xlink" xlink:title="Area of Occupancy" xlink:type="simple">AOO</abbrev> of 60 km<sup>2</sup>. Given its wide geographic distribution, occurrence in many localities, and the absence of any known or immediate threats to the species or its habitats, <italic><tp:taxon-name><tp:taxon-name-part taxon-name-part-type="genus" reg="Garcinia">G.</tp:taxon-name-part> <tp:taxon-name-part taxon-name-part-type="species" reg="parvifolia">parvifolia</tp:taxon-name-part></tp:taxon-name></italic> is here assessed as <abbrev xmlns:xlink="http://www.w3.org/1999/xlink" xlink:title="Least Concern" xlink:type="simple">LC</abbrev>, in agreement with <xref ref-type="bibr" rid="B54">Zainal Ariffin (2023)</xref>.</p></tp:treatment-sec><tp:treatment-sec sec-type="Etymology"><title>Etymology.</title><p>The specific epithet <italic>parvifolia</italic> is derived from the Latin compound words <italic>parvi</italic>- meaning small and -<italic>folia</italic> meaning -leaved (<xref ref-type="bibr" rid="B41">Radcliffe-Smith 1998</xref>; <xref ref-type="bibr" rid="B12">Gledhill 2002</xref>), referring to the small leaves of the species.</p></tp:treatment-sec><tp:treatment-sec sec-type="Vernacular names"><title>Vernacular names.</title><p><bold>Cha muang lek</bold> (ชะมวงเล็ก) (Narathiwat); Muang (มวง) (Surat Thani, Nakhon Si Thammarat) (from <italic>A. F. G. Kerr 12464, 15643</italic>); Muang sai (มวงทราย) (Trang) (from <italic>S. Phusomsaeng 163</italic>); Ka-le-bu-ko (กาเละบูโกะ) (Malay-Songkhla) (from <italic>A. F. G. Kerr 14856</italic>); Kandis, Wild yellow kandis (<xref ref-type="bibr" rid="B7">Corner 1952</xref>; <xref ref-type="bibr" rid="B8">Corner and Watanabe 1969</xref>); Kandies (<xref ref-type="bibr" rid="B50">Vesque 1893</xref>).</p></tp:treatment-sec><tp:treatment-sec sec-type="Uses"><title>Uses.</title><p>The fruits are edible and sour. In Malaysia and Sumatra, they are used as a sour flavoring (<xref ref-type="bibr" rid="B4">Bircher and Bircher 2000</xref>). In Singapore and Sumatra, the relatively hard wood is used for indoor construction (<xref ref-type="bibr" rid="B5">Burkill et al. 1966</xref>).</p></tp:treatment-sec><tp:treatment-sec sec-type="Lectotypifications"><title>Lectotypifications.</title><p><italic><tp:taxon-name><tp:taxon-name-part taxon-name-part-type="genus" reg="Rhinostigma">Rhinostigma</tp:taxon-name-part> <tp:taxon-name-part taxon-name-part-type="species" reg="parvifolium">parvifolium</tp:taxon-name-part></tp:taxon-name></italic> was described by Miquel (1861) and later transferred to <italic><tp:taxon-name><tp:taxon-name-part taxon-name-part-type="genus" reg="Garcinia">Garcinia</tp:taxon-name-part></tp:taxon-name></italic> by <xref ref-type="bibr" rid="B20">Miquel (1864)</xref>, who cited collections from Sumatra: <italic>D.</italic> (<italic>Diepenhorst</italic>) from “Priaman” and <italic>T.</italic> (<italic>Teysmann</italic>) from “Bangka, prope Djebus,” without indicating the herbaria in which the specimens were deposited. Specimens of <italic>Teijsmann HB3270</italic> (“<italic>HB3270</italic>” on the label) collected from Bangka, Jeboes, were located at BO [BO0116825], L [L2417008], MEL [MEL2436671, MEL2436672], and U [U0226790]; <italic>Diepenhorst HB2093</italic> from Priaman at L [L2417013] and U [U0002407]; and <italic>Diepenhorst HB2212</italic> from Priaman at BO [BO0116826], L [L2417009], and U [U1199416]. According to Art. 9.6 of the ICN (<xref ref-type="bibr" rid="B48">Turland et al. 2018</xref>), these specimens constitute syntypes. Among them, the specimen <italic>Diepenhorst HB2093</italic> at U [U0002407], which forms part of Miquel’s private herbarium, is here designated as the lectotype, in accordance with Arts. 9.3 and 9.12 of the ICN (<xref ref-type="bibr" rid="B48">Turland et al. 2018</xref>).</p><p><xref ref-type="bibr" rid="B42">Ridley (1910)</xref> described <italic><tp:taxon-name><tp:taxon-name-part taxon-name-part-type="genus" reg="Garcinia">Garcinia</tp:taxon-name-part> <tp:taxon-name-part taxon-name-part-type="species" reg="globulosa">globulosa</tp:taxon-name-part></tp:taxon-name></italic> based on syntypes from Singapore [<italic>Ridley 9195</italic> from Garden Jungle; <italic>Ridley 4450, 9142</italic> from Bukit Timah; <italic>Ridley 266, 1825, 1966, 1968</italic> from Selitar; <italic>Hullett 41</italic> from Alma and Changi], Perak [<italic>Wray 2531, 3183</italic> from Batu Togoh], Selangor [<italic>King’s Collector 8539</italic> from near Ulu Selangor], and Malacca [<italic>Goodenough 1270</italic> from Bukit Beruang; <italic>Cantley s.n</italic>. from Selangor]. Of these, only three gatherings were located: <italic>Ridley 9195</italic> at SING [SING0063129]; Wray 2531 at K [K000677664] and SING [three sheets without barcodes]; and <italic>King’s Collector 8539</italic> at P [P04701606]. Among them, the specimen <italic>Ridley 9195</italic> at SING [SING0063129], which is well preserved and clearly shows the diagnostic characters of the species, is here designated as the lectotype, in accordance with Arts. 9.3 and 9.12 of the ICN (<xref ref-type="bibr" rid="B48">Turland et al. 2018</xref>).</p></tp:treatment-sec><tp:treatment-sec sec-type="Additional specimens examined"><title>Additional specimens examined.</title><p><bold>Thailand</bold> • <bold>Peninsular</bold>: Ranong [Khlong Kamphuan, Suk Samran District, fl., 5 Feb 1929 (as <italic><tp:taxon-name><tp:taxon-name-part taxon-name-part-type="genus" reg="Garcinia">Garcinia</tp:taxon-name-part></tp:taxon-name></italic> sp.), <italic>A. F. G. Kerr 17025</italic> (BM, C, K, P [P05062039])]; • Surat Thani [Khao Nuo (originally “Kao Nuo” on the label), fl., 28 Mar 1927 (as <italic><tp:taxon-name><tp:taxon-name-part taxon-name-part-type="genus" reg="Garcinia">G.</tp:taxon-name-part> <tp:taxon-name-part taxon-name-part-type="species" reg="merguensis">merguensis</tp:taxon-name-part></tp:taxon-name></italic>), <italic>A. F. G. Kerr 12464</italic> (BM, K)]; • Phangnga [Khao Lak Lam Ru National Park, a few km West of Ton Chong Fa Waterfall, Takua Pa District, fr., 12 Jun 2004 (as <italic><tp:taxon-name><tp:taxon-name-part taxon-name-part-type="genus" reg="Garcinia">Garcinia</tp:taxon-name-part></tp:taxon-name></italic> sp.), <italic>S. Gardner &amp; P. Sidisunthorn ST0720</italic> (BKF, K)]; • Krabi [Than Bok Khorani National Park, Chatchai Ngernsaengsaruay personal observation with photos]; • Nakhon Si Thammarat [Ban Nathon (originally “Ban Natawn” on the label), fl., 10 May 1928 (as <italic><tp:taxon-name><tp:taxon-name-part taxon-name-part-type="genus" reg="Garcinia">Garcinia</tp:taxon-name-part></tp:taxon-name></italic> sp.), <italic>A. F. G. Kerr 15643</italic> (BM, K); • Khao Luang National Park, Karome Waterfall, Lan Saka District, ♂ fl., 18 Mar 1985, <italic>J. F. Maxwell 85-318</italic> (AAU, BKF, E [E00160905, E00839793], L [L2417046], P [P04701877], PSU)]; • Trang [Khao Chong, fl. &amp; fr., 16 Apr 1969 (as <italic><tp:taxon-name><tp:taxon-name-part taxon-name-part-type="genus" reg="Garcinia">Garcinia</tp:taxon-name-part></tp:taxon-name></italic> sp.), <italic>S. Phusomsaeng 163</italic> (BKF, C); • Khao Chong, fr., 14 Jul 1985, <italic>J. F. Maxwell 85-721</italic> (AAU, BKF, L [L2417045], PSU); • Khao Chong, Na Yong District, fr., 8 Jul 2000 (as <italic><tp:taxon-name><tp:taxon-name-part taxon-name-part-type="genus" reg="Garcinia">Garcinia</tp:taxon-name-part></tp:taxon-name></italic> sp.), <italic>D. J. Middleton et al. 317</italic> (BKF); • Khao Chong 24-hectare plot, fr., 2003 (as <italic><tp:taxon-name><tp:taxon-name-part taxon-name-part-type="genus" reg="Garcinia">Garcinia</tp:taxon-name-part></tp:taxon-name></italic> sp.), <italic>A. Sinbumroong &amp; S. Davies AS428</italic> (BKF); • Peninsular Botanic Garden (Thung Khai), Yan Ta Khao District, ♂ fl., 2 Mar 2004 (as <italic><tp:taxon-name><tp:taxon-name-part taxon-name-part-type="genus" reg="Garcinia">Garcinia</tp:taxon-name-part></tp:taxon-name></italic> sp.), <italic>S. Gardner &amp; P. Sidisunthorn ST0061</italic> (BKF, K); • ibid., fl., 5 Mar 2004 (as <italic><tp:taxon-name><tp:taxon-name-part taxon-name-part-type="genus" reg="Garcinia">G.</tp:taxon-name-part> <tp:taxon-name-part taxon-name-part-type="species" reg="bancana">bancana</tp:taxon-name-part></tp:taxon-name></italic>), <italic>S. Gardner &amp; P. Sidisunthorn ST0172</italic> (BKF, K)]; • Satun [Tarutao National Park, Ao Makham, La Ngu District, fl., 17 Feb 2005 (as <italic><tp:taxon-name><tp:taxon-name-part taxon-name-part-type="genus" reg="Garcinia">Garcinia</tp:taxon-name-part></tp:taxon-name></italic> sp.), <italic>S. Gardner &amp; P. Tippayasri ST1548</italic> (BKF, K); • ibid., fl., 28 Mar 2006 (as <italic><tp:taxon-name><tp:taxon-name-part taxon-name-part-type="genus" reg="Garcinia">Garcinia</tp:taxon-name-part></tp:taxon-name></italic> sp.), <italic>S. Gardner ST2521</italic> (BKF, K)]; • Songkhla [ originally “Ban Pen” on the label], ♂ fl., 28 Mar 1928 (as <italic><tp:taxon-name><tp:taxon-name-part taxon-name-part-type="genus" reg="Garcinia">G.</tp:taxon-name-part> <tp:taxon-name-part taxon-name-part-type="species" reg="merguensis">merguensis</tp:taxon-name-part></tp:taxon-name></italic>), <italic>A. F. G. Kerr 14856</italic> (BM, C, K); • Ton Nga Chang Wildlife Sanctuary, Hat Yai District, ♂ fl., 24 Mar 2004 (as <italic><tp:taxon-name><tp:taxon-name-part taxon-name-part-type="genus" reg="Garcinia">Garcinia</tp:taxon-name-part></tp:taxon-name></italic> sp.), <italic>S. Gardner &amp; P. Sidisunthorn ST0307</italic> (BKF, K); • Pa Krat Non-Hunting Area, Na Thawi District, fl., 3 Mar 2005 (as <italic><tp:taxon-name><tp:taxon-name-part taxon-name-part-type="genus" reg="Garcinia">Garcinia</tp:taxon-name-part></tp:taxon-name></italic> sp.), <italic>S. Gardner &amp; P. Sidisunthorn ST1588</italic> (BKF, K)]; • Narathiwat [Hala-Bala Wildlife Sanctuary, Waeng District, fr., 9 Jun 2002 (as <italic><tp:taxon-name><tp:taxon-name-part taxon-name-part-type="genus" reg="Garcinia">Garcinia</tp:taxon-name-part></tp:taxon-name></italic> sp.), <italic>P. Puudjaa 1090</italic> (BKF); • ibid., ♂ fl., 18 Mar 2009 (as <italic><tp:taxon-name><tp:taxon-name-part taxon-name-part-type="genus" reg="Garcinia">G.</tp:taxon-name-part> <tp:taxon-name-part taxon-name-part-type="species" reg="merguensis">merguensis</tp:taxon-name-part></tp:taxon-name></italic>), <italic>C. Niyomdham &amp; P. Puudjaa 8461</italic> (BKF)].</p></tp:treatment-sec><tp:treatment-sec><!--Section generated to contain objects referenced in tp:taxon-treatment.--><fig id="F3" position="float" orientation="portrait"><object-id xmlns:xlink="http://www.w3.org/1999/xlink" content-type="doi" xlink:type="simple">10.3897/phytokeys.275.188257.figure3</object-id><object-id xmlns:xlink="http://www.w3.org/1999/xlink" content-type="arpha" xlink:type="simple">026C77F1-7BE8-559A-88C5-8472D1636119</object-id><label>Figure 3.</label><caption><p>Distribution of three Thai <italic><tp:taxon-name><tp:taxon-name-part taxon-name-part-type="genus" reg="Garcinia">Garcinia</tp:taxon-name-part></tp:taxon-name></italic> species. <bold>A</bold>. <italic><tp:taxon-name><tp:taxon-name-part taxon-name-part-type="genus" reg="Garcinia">Garcinia</tp:taxon-name-part> <tp:taxon-name-part taxon-name-part-type="species" reg="bancana">bancana</tp:taxon-name-part></tp:taxon-name></italic> is distributed from Peninsular Thailand south to Peninsular Malaysia and Borneo; <bold>B</bold>. <italic><tp:taxon-name><tp:taxon-name-part taxon-name-part-type="genus" reg="Garcinia">Garcinia</tp:taxon-name-part> <tp:taxon-name-part taxon-name-part-type="species" reg="costata">costata</tp:taxon-name-part></tp:taxon-name></italic> is distributed from Peninsular Thailand to Peninsular Malaysia; <bold>C</bold>. <italic><tp:taxon-name><tp:taxon-name-part taxon-name-part-type="genus" reg="Garcinia">Garcinia</tp:taxon-name-part> <tp:taxon-name-part taxon-name-part-type="species" reg="parvifolia">parvifolia</tp:taxon-name-part></tp:taxon-name></italic> is distributed from Peninsular Thailand southwards through Peninsular Malaysia to Borneo and New Guinea. Maps: Pichet Chanton and Chatchai Ngernsaengsaruay.</p></caption><graphic xmlns:xlink="http://www.w3.org/1999/xlink" xlink:href="phytokeys-275-027_article-188257__-g003.jpg" id="oo_1650636.jpg" position="float" orientation="portrait" xlink:type="simple"><uri content-type="original_file" xlink:type="simple">https://binary.pensoft.net/fig/1650636</uri></graphic></fig></tp:treatment-sec><ref-list><ref id="B35"><mixed-citation xmlns:xlink="http://www.w3.org/1999/xlink" xlink:type="simple">Niyomdham C (1997) Trees in peat swamp forest, Narathiwat Province. Sirindhorn peat swamp forest nature research and study centre in the project of Pikun Thong Royal Development Study Centre, Narathiwat province. Amarin Printing and Publishing PCL, Bangkok, 174 pp.</mixed-citation></ref><ref id="B52"><mixed-citation xmlns:xlink="http://www.w3.org/1999/xlink" xlink:type="simple">Whitmore TC (1973) <tp:taxon-name><tp:taxon-name-part taxon-name-part-type="family">Guttiferae</tp:taxon-name-part></tp:taxon-name>. In: Whitmore TC (Ed.) Tree flora of Malaya (Vol. 2). Wing Tai Cheung Printing Co. Ltd, Hong Kong, 62–236.</mixed-citation></ref><ref id="B54"><mixed-citation xmlns:xlink="http://www.w3.org/1999/xlink" xlink:type="simple">Zainal Ariffin AHJ (2023) <italic><tp:taxon-name><tp:taxon-name-part taxon-name-part-type="genus">Garcinia</tp:taxon-name-part> <tp:taxon-name-part taxon-name-part-type="species">parvifolia</tp:taxon-name-part></tp:taxon-name></italic>. The IUCN Red list of threatened species 2023. <ext-link xlink:href="https://www.iucnredlist.org/species/223604681/223605509" ext-link-type="uri" xlink:type="simple">https://www.iucnredlist.org/species/223604681/223605509</ext-link> [Accessed 22 January 2026]</mixed-citation></ref><ref id="B41"><mixed-citation xmlns:xlink="http://www.w3.org/1999/xlink" xlink:type="simple">Radcliffe-Smith A (1998) Three-language list of botanical name components (1<sup>st</sup> edn.). Royal Botanic Gardens, Kew, UK, 143 pp.</mixed-citation></ref><ref id="B12"><mixed-citation xmlns:xlink="http://www.w3.org/1999/xlink" xlink:type="simple">Gledhill D (2002) The Names of Plants (3<sup>rd</sup> edn.). Cambridge University Press, UK, 326 pp. <ext-link xlink:href="10.1017/cbo9780511754951" ext-link-type="doi" xlink:type="simple">https://doi.org/10.1017/cbo9780511754951</ext-link></mixed-citation></ref><ref id="B7"><mixed-citation xmlns:xlink="http://www.w3.org/1999/xlink" xlink:type="simple">Corner EJH (1952) Wayside trees of Malaya (2<sup>nd</sup> edn.). The Government Printing Office, Singapore, 312–320.</mixed-citation></ref><ref id="B8"><mixed-citation xmlns:xlink="http://www.w3.org/1999/xlink" xlink:type="simple">Corner EJH, Watanabe K (1969) Illustrated guide to tropical plants. Hirokawa Publishing Company, Inc., Tokyo, Japan, 186–194.</mixed-citation></ref><ref id="B50"><mixed-citation xmlns:xlink="http://www.w3.org/1999/xlink" xlink:type="simple">Vesque J (1893) <tp:taxon-name><tp:taxon-name-part taxon-name-part-type="family">Guttiferae</tp:taxon-name-part></tp:taxon-name>. In: de Candolle ALPP, de Candolle ACP (Eds) Monographiae Phanerogamarum, Prodromi Nunc Continuatio, Nunc Revisio Vol. 8. Sumptibus G. Masson, Paris, 669 pp. <ext-link xlink:href="10.5962/bhl.title.106975" ext-link-type="doi" xlink:type="simple">https://doi.org/10.5962/bhl.title.106975</ext-link></mixed-citation></ref><ref id="B4"><mixed-citation xmlns:xlink="http://www.w3.org/1999/xlink" xlink:type="simple">Bircher AG, Bircher WH (2000) Encyclopedia of fruit trees and edible flowering plants in Egypt and the subtropics. The American University in Cairo Press, Egypt &amp; New York, 202–206.</mixed-citation></ref><ref id="B5"><mixed-citation xmlns:xlink="http://www.w3.org/1999/xlink" xlink:type="simple">Burkill IH, Birtwistle W, Foxworthy FW, Scrivenor JB, Watson JG (1966) A dictionary of the economic products of the Malay peninsula, Vol. 1 (A–H). Government of Malaysia and Singapore, Ministry of Agriculture and Co-Operatives, Kuala Lumpur, 1063–1074.</mixed-citation></ref><ref id="B20"><mixed-citation xmlns:xlink="http://www.w3.org/1999/xlink" xlink:type="simple">Miquel FAG (1864) Observationes de Clusiaceis. In: Miquel FAG (Ed.) Annales Musei botanici lugduno-batavi Vol. 1. C. G. van der Post, Amsterdam, 208–209.</mixed-citation></ref><ref id="B48"><mixed-citation xmlns:xlink="http://www.w3.org/1999/xlink" xlink:type="simple">Turland NJ, Wiersema JH, Barrie FR, Greuter W, Hawksworth DL, Herendeen PS, Knapp S, Kusber WH, Li DZ, Marhold K, May TW, McNeill J, Monro AM, Prado J, Price MJ, Smith GF (2018) International code of nomenclature for algae, fungi, and plants (Shenzhen code) Adopted by the Nineteenth International Botanical Congress Shenzhen, China, 2017. Koeltz Botanical Books, Regnum Vegetabile 159, Glashütten. <ext-link xlink:href="10.12705/Code.2018" ext-link-type="doi" xlink:type="simple">https://doi.org/10.12705/Code.2018</ext-link></mixed-citation></ref><ref id="B42"><mixed-citation xmlns:xlink="http://www.w3.org/1999/xlink" xlink:type="simple">Ridley HN (1910) New or rare Malayan plants Series V. Journal of the Straits Branch of the Royal Asiatic Society 54: 1–61.</mixed-citation></ref></ref-list></tp:taxon-treatment>
